# Supplementary material for: Genetic architecture of adult-plant resistance to stripe rust in bread wheat (Triticum aestivum L.) association panel
Source: Front Plant Sci. 2023 Dec 7;14:1256770. doi: 10.3389/fpls.2023.1256770 (PMC10733515; doi:10.3389/fpls.2023.1256770)
Supplement: Supplementary file 4 [file Table_1.xls]

## Sheet: Sheet1
	Supplementary Table 1. List of bread wheat assocation panel used for Genome-Wide Aassocation Study for STB resistance
S.N	Selection History	Origin	Genotype
			Name	Code
1	CMSS08Y00491S-099Y-099M-099NJ-37WGY-0B	MXI12-13\M47IBWSN\194	EBW001	G1
2	CMSA07Y00597S-040ZTY-040ZTM-040Y-46ZTM-010Y-0B	MXI12-13\M24ISEPTON\56	EBW002	G2
3	CMSA07M00022T-032(B=WMC221SR25HET)Y-040ZTM-074(WMC0221SR25HOM+HET)Y-55ZTM-010Y-01B-0Y	MXI12-13\M24ISEPTON\25	EBW003	G3
4	CMSS07Y01253T-099TOPM-099Y-099M-099Y-16M-0RGY	MXI11-12\M21HRWYT\24	EBW004	G4
5	CMSS08Y00924T-099TOPM-099Y-099M-099NJ-099NJ-10RGY-0B	MXI12-13\M25HRWSN\1053	EBW005	G5
6	CMSS08Y00224S-099Y-099M-099NJ-099NJ-1WGY-0B	MXI12-13\M47IBWSN\81	EBW006	G6
7	CMSS08Y00704T-099TOPM-099Y-099Y-11M-0WGY	MXI12-13\M47IBWSN\247	EBW007	G7
8	CMSS08B00861T-099TOPY-099M-099Y-13M-0WGY	MXI12-13\M47IBWSN\722	EBW008	G8
10	Commercial Cultivar	Bika	Bika	G10
11	CMSA08M00458S-040ZTM-050Y-50ZTM-010Y-0B	MXI12-13\M25HRWSN\1174	EBW011	G11
12	CMSS93B00686S-12Y-010M-010Y-010M-7Y-1M-0Y-3SJ-0Y-2PZ-0Y	MXI12-13\M24ISEPTON\102	EBW012	G12
13	Addaptation rial	Adap	EBW013	G13
14	Commercial Cultivar	Meraro	Meraro	G14
15	CMSA08M00432S-040M-0NJ-10Y-0B	MXI12-13\M25HRWSN\1166	EBW015	G15
16	CMSA08M00466S-040ZTM-050Y-47ZTM-010Y-0B	MXI12-13\M25HRWSN\1175	EBW016	G16
17	LOCAL CHECK	\\0	EBW017	G17
18	CMSS08B00911T-099TOPY-099M-099NJ-12WGY-0B	MXI12-13\M47IBWSN\779	EBW018	G18
19	CMSS08B00422S-099M-099NJ-5RGY-0B	MXI12-13\M25HRWSN\1100	EBW019	G19
20	CMSS08Y00611T-099TOPM-099Y-099M-099Y-2M-0WGY	MXI12-13\M47IBWSN\208	EBW020	G20
21	Commercial Cultivar	Alidoro	Alidoro	G21
22	Commercial Cultivar	Medawolabu	Medawolabu	G22
23	CMSS06Y00586T-099TOPM-099Y-099ZTM-099Y-099M-5WGY-0B	MXI11-12\SELC23ISEPTO\22	EBW023	G23
24	CMSS08B00772T-099TOPY-099M-099Y-21M-0WGY	MXI12-13\M47IBWSN\655	EBW024	G24
25	CMSS08Y01110T-099M-099Y-099M-099NJ-7WGY-0B	MXI12-13\M47IBWSN\415	EBW025	G25
26	Addaptation rial	Adap	EBW026	G26
27	CMSS08Y00869T-099TOPM-099Y-099M-099Y-22M-0WGY	MXI12-13\M47IBWSN\335	EBW027	G27
28	CMSS07Y00299S-0B-099Y-099M-099Y-2M-0WGY	MXI12-13\M24ISEPTON\69	EBW028	G28
29	CMSS08Y00477S-099Y-099M-099NJ-7WGY-0B	MXI12-13\M47IBWSN\185	EBW029	G29
30	CMSS08Y00483S-099Y-099M-099Y-11M-0WGY	MXI12-13\M47IBWSN\188	EBW030	G30
31	CMSS08B00777T-099TOPY-099M-099NJ-099NJ-5RGY-0B	MXI12-13\M25HRWSN\1127	EBW031	G31
32	CMSA07M00376S-040ZTM-040ZTY-63ZTM-010Y-02B-0Y	MXI11-12\M31SAWSN\266	EBW032	G32
33	Commercial Cultivar	Huluka	Huluka	G33
34	CMSS07B00311S-099M-099Y-099M-4WGY-0B	MXI12-13\M24ISEPTON\89	EBW034	G34
35	CMSS07Y00774T-099TOPM-099Y-099M-099NJ-099NJ-6WGY-0B	MXI12-13\M24ISEPTON\74	EBW035	G35
36	CMSS08B00966T-099TOPY-099M-099Y-099B-17RGY-0B	MXI12-13\M25HRWSN\1138	EBW036	G36
37	CMSA08Y00045T-024(CRE1)B-050ZTY-067(CRE1)ZTM-03Y-01B-0Y	MXI12-13\M24ISEPTON\32	EBW037	G37
38	National Variety Trial 3	NVT3	EBW038	G38
39	CMSS08B00337S-099M-099NJ-099NJ-29WGY-0B	MXI12-13\M47IBWSN\492	EBW039	G39
40	Commercial Cultivar	King-bird	King-bird	G40
41	CMSS08B00381S-099M-099Y-1M-0RGY	MXI12-13\M25HRWSN\1099	EBW041	G41
42	CMSS07B00191S-099M-099Y-099M-22WGY-0B	MXI12-13\M24ISEPTON\85	EBW042	G42
43	CMSS08Y00872T-099TOPM-099Y-099M-099NJ-099NJ-9RGY-0B	MXI12-13\M25HRWSN\1041	EBW043	G43
44	CMSS07Y00815T-099TOPM-099Y-099M-099Y-7M-0RGY	MXI11-12\M21HRWYT\16	EBW044	G44
45	CMSA07M00634S-040ZTM-040ZTY-54ZTM-010Y-01B-0Y	MXI12-13\M24ISEPTON\12	EBW045	G45
46	CMSS08B00974T-099TOPY-099M-099Y-099B-38WGY-0B	MXI12-13\M47IBWSN\811	EBW046	G46
47	CMSA08Y00065T-099B-050Y-050ZTM-050Y-14BMX-010Y-0B	MXI12-13\M25HRWSN\1141	EBW047	G47
48	Addaptation rial	Adap	EBW048	G48
49	CMSS08Y00127S-099Y-099M-099NJ-30WGY-0B	MXI12-13\M47IBWSN\25	EBW049	G49
50	CMSS08B00475S-099M-099Y-17M-0WGY	MXI12-13\M47IBWSN\517	EBW050	G50
51	National Variety Trial 4	NVT4	EBW051	G51
52	CMSS08B00283S-099M-099NJ-099NJ-8WGY-0B	MXI12-13\M47IBWSN\470	EBW052	G52
53	CMSA07M00371S-040ZTM-040ZTY-19ZTM-010Y-02B-0Y	MXI12-13\M24ISEPTON\2	EBW053	G53
54	CMSA08Y00469S-050Y-040M-0NJ-20Y-0B	MXI12-13\M25HRWSN\1147	EBW054	G54
55	CMSS08Y00627T-099TOPM-099Y-099M-099NJ-5WGY-0B	MXI12-13\M47IBWSN\220	EBW055	G55
56	Plimenary Variety Trial	PVT	EBW056	G56
57	CMSA07M00441S-040ZTM-040ZTY-20ZTM-010Y-01B-0Y	MXI12-13\M24ISEPTON\4	EBW057	G57
58	CMSS07B00236S-099M-099Y-099M-13WGY-0B	MXI11-12\M46IBWSN\202	EBW058	G58
59	CMSS06Y01171T-099TOPM-099Y-099ZTM-099Y-099M-8WGY-0B	MXI11-12\M34ESWYT\218	EBW059	G59
60	CMSS07Y00346S-0B-099Y-099M-099NJ-099NJ-3WGY-0B	MXI12-13\M24ISEPTON\70	EBW060	G60
61	Plimenary Variety Trial	PVT	EBW061	G61
62	National Variety Trial 2	NVT2	EBW062	G62
63	Addaptation rial	Adap	EBW063	G63
64	CMSS06Y00631T-099TOPM-099Y-099ZTM-099Y-099M-2WGY-0B	MXI11-12\SELC23ISEPTO\31	EBW064	G64
65	CMSS08Y00871T-099TOPM-099Y-099M-099NJ-099NJ-2WGY-0B	MXI12-13\M47IBWSN\345	EBW065	G65
66	CMSS08Y00182S-099Y-099M-099NJ-099NJ-2WGY-0B	MXI12-13\M47IBWSN\69	EBW066	G66
67	CMSS93B00686S-12Y-010M-010Y-010M-7Y-1M-0Y-3SJ-0Y-2PZ-0Y	MXI10-11\C22ISEPTON\102	EBW067	G67
68	CMSA07M00443S-040ZTM-040ZTY-47ZTM-010Y-02B-0Y	MXI11-12\M21HRWYT-RF\2	EBW068	G68
69	CMSA07Y01090T-045B-040Y-040ZTM-040Y-20ZTM-010Y-0B	MXI12-13\M24ISEPTON\34	EBW069	G69
70	CMSS07B00264S-099M-099NJ-099NJ-8WGY-0B	MXI12-13\M24ISEPTON\88	EBW070	G70
71	Commercial Cultivar	Danda'a	Danda'a	G71
72	CMSS08Y00491S-099Y-099M-099NJ-099NJ-11WGY-0B	MXI12-13\M47IBWSN\196	EBW072	G72
73	CMSS08Y00627T-099TOPM-099Y-099M-099NJ-6WGY-0B	MXI12-13\M47IBWSN\221	EBW073	G73
74	CMSA08Y00109T-099B-050Y-050ZTM-050Y-42BMX-010Y-0B	MXI12-13\M47IBWSN\823	EBW074	G74
75	CMSS08B00777T-099TOPY-099M-099NJ-099NJ-12RGY-0B	MXI12-13\M25HRWSN\1128	EBW075	G75
76	CMSS07Y00213S-0B-099Y-099M-099Y-20M-0WGY	MXI12-13\M24ISEPTON\65	EBW076	G76
77	CMSA07M00022T-032(B=WMC221SR25HET)Y-040ZTM-074(WMC0221SR25HOM+HET)Y-9ZTM-010Y-01B-0Y	MXI11-12\M31SAWSN\93	EBW077	G77
78	CMSS07Y00672T-099TOPM-099Y-099M-099Y-36M-0WGY	MXI12-13\M24ISEPTON\71	EBW078	G78
79	CMSS07B00614T-099TOPY-099M-099Y-099M-7WGY-0B	MXI12-13\M24ISEPTON\92	EBW079	G79
80	Commercial Cultivar	Et-13A2	Et-13A2	G80
81	CMSS08Y01116T-099M-099Y-099M-099NJ-099NJ-14WGY-0B	MXI12-13\M47IBWSN\418	EBW081	G81
82	CMSA07Y00273S-040ZTY-040ZTM-040Y-30ZTM-010Y-0B	MXI12-13\M24ISEPTON\55	EBW082	G82
83	CMSA07M00455S-040M-0NJ-0NJ-2Y-0B	MXI12-13\M24ISEPTON\42	EBW083	G83
84	CMSS06B00001S-0Y-099ZTM-099Y-099M-8WGY-0B	MXI12-13\M24ISEPTON\99	EBW084	G84
85	CMSS07Y00174S-0B-099Y-099M-099Y-22M-0WGY	MXI11-12\M34ESWYT\18	EBW085	G85
86	CMSA08M00446S-040ZTM-050Y-5ZTM-010Y-0B	MXI12-13\M25HRWSN\1170	EBW086	G86
87	CMSS07B00151S-099M-099Y-099M-7WGY-0B	MXI12-13\M24ISEPTON\83	EBW087	G87
88	CMSS08Y00224S-099Y-099M-099NJ-099NJ-16RGY-0B	MXI12-13\M25HRWSN\1011	EBW088	G88
89	CMSS07B00231S-099M-099Y-099M-47WGY-0B	MXI12-13\M24ISEPTON\86	EBW089	G89
90	CMSS07Y01307T-099Y-7M-0Y-3B-0Y	MXI11-12\M46IBWSN\320	EBW090	G90
91	CMSS97M03642T-040Y-020Y-030M-020Y-040M-7Y-3M-0Y	MXI12-13\M24ISEPTON\101	EBW091	G91
92	CMSA07WM00080S-050Y-040ZTM-040ZTY-78ZTM-010Y-02B-0Y	MXI11-12\M1STSWYPT\22	EBW092	G92
93	CMSA07M00065T-029(AWW5L7BO1HET&CRE1M19NEG)Y-040ZTM-040Y-36ZTM-010Y-02B-0Y	MXI12-13\M24ISEPTON\23	EBW093	G93
94	CMSS06Y00920T-099TOPM-099Y-099ZTM-099Y-099M-16WGY-0B	MXI11-12\SELC23ISEPTO\36	EBW094	G94
95	CMSS06Y00706T-099TOPM-099Y-099ZTM-099NJ-099NJ-7WGY-0B	MXI12-13\M24ISEPTON\96	EBW095	G95
97	CMSS08Y00224S-099Y-099M-099NJ-099NJ-8RGY-0B	MXI12-13\M25HRWSN\1009	EBW097	G97
98	CMSA07Y00598S-040ZTY-040ZTM-040Y-5ZTM-010Y-0B	MXI12-13\M24ISEPTON\36	EBW098	G98
99	CMSS08Y00224S-099Y-099M-099NJ-099NJ-19RGY-0B	MXI12-13\M25HRWSN\1012	EBW099	G99
100	CMSS08Y00174S-099Y-099M-099NJ-099NJ-17WGY-0B	MXI12-13\M47IBWSN\64	EBW100	G100
101	CMSA08Y00530S-050Y-040M-0NJ-7Y-0B	MXI12-13\M47IBWSN\847	EBW101	G101
102	CMSS08B00771T-099TOPY-099M-099NJ-099NJ-21WGY-0B	MXI12-13\M47IBWSN\653	EBW102	G102
103	CMSA07M00043T-050Y-040ZTM-040ZTY-92ZTM-010Y-02B-0Y	MXI12-13\M24ISEPTON\13	EBW103	G103
104	CMSS07Y00032S-0B-099Y-099M-099Y-2M-0WGY	MXI12-13\M24ISEPTON\63	EBW104	G104
105	CMSS07Y00963T-099TOPM-099Y-099M-099Y-32M-0WGY	MXI11-12\M34ESWYT\72	EBW105	G105
106	CMSS07Y00255S-0B-099Y-099M-099NJ-099NJ-14WGY-0B	MXI12-13\M24ISEPTON\66	EBW106	G106
107	CMSS06Y00117S-0B-099Y-099ZTM-099Y-099M-12WGY-0B	MXI11-12\SELC23ISEPTO\12	EBW107	G107
108	CMSS08B00391S-099M-099Y-10M-0WGY	MXI12-13\M47IBWSN\496	EBW108	G108
109	Plimenary Variety Trial	PVT	EBW109	G109
110	CMSS06Y00946T-099TOPM-099Y-099ZTM-099Y-099M-13WGY-0B	MXI12-13\M24ISEPTON\97	EBW110	G110
111	CMSS08Y00220S-099Y-099M-099NJ-6RGY-0B	MXI12-13\M25HRWSN\1007	EBW111	G111
112	CMSA07M00644S-040M-0NJ-0NJ-5Y-0B	MXI12-13\M24ISEPTON\44	EBW112	G112
113	CMSS07Y00815T-099TOPM-099Y-099M-099Y-7M-0RGY	MXI11-12\M21HRWYT\16	EBW113	G113
114	CMSA08Y00378S-050Y-050ZTM-050Y-2BMX-010Y-0B	MXI12-13\M47IBWSN\830	EBW114	G114
115	CMSS08Y00627T-099TOPM-099Y-099M-099NJ-37WGY-0B	MXI12-13\M47IBWSN\224	EBW115	G115
116	CMSS08Y00182S-099Y-099M-099NJ-099NJ-9WGY-0B	MXI12-13\M47IBWSN\74	EBW116	G116
117	CMSS08Y00623T-099TOPM-099Y-099M-099NJ-099NJ-7WGY-0B	MXI12-13\M47IBWSN\217	EBW117	G117
118	CMSA07Y00950T-8B-040Y-040ZTM-040Y-10ZTM-010Y-0B	MXI12-13\M24ISEPTON\62	EBW118	G118
119	CMSS07Y00704T-099TOPM-099Y-099M-099NJ-099NJ-9WGY-0B	MXI12-13\M24ISEPTON\73	EBW119	G119
120	CMSA07M00158T-056(CSLV34HET)Y-040ZTM-055(CSLV34HOM+HET)Y-17ZTM-010Y-01B-0Y	MXI12-13\M24ISEPTON\26	EBW120	G120
121	CMSS08B00196S-099M-099NJ-099NJ-36RGY-0B	MXI12-13\M25HRWSN\1074	EBW121	G121
122	CMSS06Y00920T-099TOPM-099Y-099ZTM-099Y-099M-36WGY-0B	MXI11-12\SELC23ISEPTO\37	EBW122	G122
123	CMSS08B00776T-099TOPY-099M-099NJ-099NJ-21RGY-0B	MXI12-13\M25HRWSN\1124	EBW123	G123
124	CMSA08M00424S-040ZTM-050Y-13ZTM-010Y-0B	MXI12-13\M25HRWSN\1162	EBW124	G124
125	CMSA07WM00080S-050Y-54ZTM-08Y-0B-03Y-(01B)-0Y	MXI11-12\M1STSWYPT\43	EBW125	G125
126	CMSS06Y00952T-099TOPM-099Y-099ZTM-099Y-099M-5WGY-0B	MXI11-12\SELC23ISEPTO\44	EBW126	G126
127	Commercial Cultivar	Paven-76	Paven-76	G127
128	CMSA07M00470S-040ZTM-040ZTY-15ZTM-010Y-02B-0Y	MXI12-13\M24ISEPTON\20	EBW128	G128
129	CMSS08B00776T-099TOPY-099M-099NJ-099NJ-14RGY-0B	MXI12-13\M25HRWSN\1123	EBW129	G129
130	CMSA07M00443S-040ZTM-040ZTY-47ZTM-010Y-02B-0Y	MXI12-13\M24ISEPTON\51	EBW130	G130
131	CMSS07B00248S-099M-099Y-099M-4WGY-0B	MXI11-12\M46IBWSN\215	EBW131	G131
132	CMSS08Y00351S-099Y-099M-099NJ-099NJ-4RGY-0B	MXI12-13\M25HRWSN\1023	EBW132	G132
133	CMSS08Y00872T-099TOPM-099Y-099M-099NJ-099NJ-4RGY-0B	MXI12-13\M25HRWSN\1040	EBW133	G133
134	CMSS08Y00627T-099TOPM-099Y-099M-099NJ-16WGY-0B	MXI12-13\M47IBWSN\222	EBW134	G134
135	CMSA08Y00556S-050Y-050ZTM-050Y-45BMX-010Y-0B	MXI12-13\M25HRWSN\1150	EBW135	G135
136	CMSS08B00919T-099TOPY-099M-099NJ-099NJ-7RGY-0B	MXI12-13\M25HRWSN\1137	EBW136	G136
137	CMSS08Y00182S-099Y-099M-099NJ-099NJ-8WGY-0B	MXI12-13\M47IBWSN\73	EBW137	G137
138	CMSA07WM00080S-050Y-54ZTM-08Y-0B-08Y-(03B&04B)-0Y	MXI11-12\M1STSWYPT\8	EBW138	G138
139	CMSA08M00445S-040ZTM-050Y-47ZTM-010Y-0B	MXI12-13\M25HRWSN\1169	EBW139	G139
140	CMSS07B00869T-099TOPY-099M-099Y-099M-1WGY-0B	MXI12-13\M24ISEPTON\95	EBW140	G140
141	CMSS08Y00224S-099Y-099M-099NJ-099NJ-4RGY-0B	MXI12-13\M25HRWSN\1008	EBW141	G141
142	CMSS08Y00234S-099Y-099M-099NJ-099NJ-20WGY-0B	MXI12-13\M47IBWSN\95	EBW142	G142
143	CMSA07WM00080S-050Y-040ZTM-040ZTY-8ZTM-010Y-01B-0Y	MXI11-12\M1STSWYPT\20	EBW143	G143
144	CMSS07B00024S-099M-099Y-099M-21RGY-0B	MXI11-12\M24HRWSN\32	EBW144	G144
145	CMSS08Y00220S-099Y-099M-099Y-11M-0WGY	MXI12-13\M47IBWSN\78	EBW145	G145
146	CMSS08B00763T-099TOPY-099M-099NJ-19WGY-0B	MXI12-13\M47IBWSN\644	EBW146	G146
147	CMSA07M00445S-040ZTM-040ZTY-75ZTM-010Y-01B-0Y	MXI12-13\M24ISEPTON\18	EBW147	G147
148	CMSA07M00403S-040ZTM-040ZTY-21ZTM-010Y-02B-0Y	MXI12-13\M24ISEPTON\16	EBW148	G148
149	Commercial Cultivar	Sofomor	Sofomor	G149
150	CMSA08M00124T-050Y-040ZTM-050Y-8ZTM-010Y-0B	MXI12-13\M25HRWSN\1154	EBW150	G150
151	CMSA08M00052T-050Y-040M-0NJ-10Y-0B	MXI12-13\M25HRWSN\1152	EBW151	G151
152	Commercial Cultivar	KI6295-4A	KI6295-4A	G152
153	CMSA08Y00083T-099B-050Y-050ZTM-050Y-41BMX-010Y-0B	MXI12-13\M25HRWSN\1144	EBW153	G153
154	CMSS06B00201S-0Y-099ZTM-099Y-099M-15WGY-0B	MXI11-12\SELC23ISEPTO\1	EBW154	G154
155	CMSS06Y00672T-099TOPM-099Y-099ZTM-099Y-099M-10WGY-0B	MXI11-12\SELC23ISEPTO\34	EBW155	G155
156	CMSA07M00365S-040M-0NJ-0NJ-4Y-0B	MXI12-13\M24ISEPTON\58	EBW156	G156
157	CMSA07M00453S-040ZTM-040ZTY-13ZTM-010Y-01B-0Y	MXI11-12\M21HRWYT-RF\4	EBW157	G157
158	CMSA07WM00080S-050Y-23ZTM-03Y-0B-07Y-(01B&02B)-0Y	MXI11-12\M1STSWYPT\34	EBW158	G158
159	National Variety Trial 6	NVT6	EBW159	G159
160	CMSS08B00233S-099M-099NJ-099NJ-25RGY-0B	MXI12-13\M25HRWSN\1075	EBW160	G160
161	CMSS07B00326S-099M-099Y-099M-16WGY-0B	MXI11-12\M46IBWSN\229	EBW161	G161
162	CMSS07Y00066S-0B-099Y-099M-099Y-43M-0WGY	MXI11-12\M46IBWSN\13	EBW162	G162
163	CMSA08Y00025T-095(1A1R)B-050ZTY-075(1A1R)ZTM-03Y-02B-0Y	MXI12-13\M24ISEPTON\31	EBW163	G163
164	CMSS08Y00235S-099Y-099M-099NJ-1WGY-0B	MXI12-13\M47IBWSN\96	EBW164	G164
165	National Variety Trial 2	NVT2	EBW165	G165
166	National Variety Trial 5	NVT5	EBW166	G166
167	LOCAL CHECK	\\0	EBW167	G167
168	Addaptation rial	Adap	EBW168	G168
169	CMSS08Y00224S-099Y-099M-099NJ-099NJ-11WGY-0B	MXI12-13\M47IBWSN\82	EBW169	G169
170	CMSS08B00776T-099TOPY-099M-099NJ-099NJ-6RGY-0B	MXI12-13\M25HRWSN\1122	EBW170	G170
171	CMSS06Y00672T-099TOPM-099Y-099ZTM-099Y-099M-8WGY-0B	MXI11-12\SELC23ISEPTO\33	EBW171	G171
172	CMSA08Y00061T-079(1A1RSR26)B-050ZTY-026(1A1RSR26)ZTM-02Y-01B-0Y	MXI12-13\M24ISEPTON\33	EBW172	G172
173	Commercial Cultivar	K-6290-Bulk	K-6290-Bulk	G173
174	CMSA05M00149S-040ZTM-040ZTY-11ZTM-02Y-0B	MXI11-12\SELC23ISEPTO\81	EBW174	G174
175	Commercial Cultivar	Hogana	Hogana	G175
176	CMSS06B00201S-0Y-099ZTM-099Y-099M-8WGY-0B	MXI11-12\M34ESWYT\224	EBW176	G176
177	CMSS08Y00627T-099TOPM-099Y-099M-099NJ-38WGY-0B	MXI12-13\M47IBWSN\225	EBW177	G177
178	CMSA07M00376S-040ZTM-040ZTY-15ZTM-010Y-02B-0Y	MXI12-13\M24ISEPTON\50	EBW178	G178
179	CMSS08Y00182S-099Y-099M-099NJ-099NJ-6WGY-0B	MXI12-13\M47IBWSN\72	EBW179	G179
180	CMSS07Y00963T-099TOPM-099Y-099M-099Y-32M-0WGY	MXI12-13\M24ISEPTON\78	EBW180	G180
