# Supplementary material for: Genetic architecture of adult-plant resistance to stripe rust in bread wheat (Triticum aestivum L.) association panel
Source: Front Plant Sci. 2023 Dec 7;14:1256770. doi: 10.3389/fpls.2023.1256770 (PMC10733515; doi:10.3389/fpls.2023.1256770)
Supplement: Supplementary file 5 [file Table_2.xls]

## Sheet: Sheet1
Supplementary Table 2. Field layouts and sowing for each location in 2020 with two replications.
Code	Location	Plots	Design	Average rainfall	Temperature range	Planting date	Soil type
E1	Holeta	178	(14 entries/block × 11 blocks) × 2 reps	1144 mm	6-22ºC	2020-07-04	Clay and vertisols soil
E2	Kulumsa	178	(14 entries/block × 11 blocks) × 2 reps	840 mm	10-22ºC	2020-07-11	Clay soil
E3	Meraro	178	(14 entries/block × 11 blocks) × 2 reps	1096 mm	5.7-18.1°C	2020-06-18	Clay soil
