# Supplementary material for: Genetic architecture of adult-plant resistance to stripe rust in bread wheat (Triticum aestivum L.) association panel
Source: Front Plant Sci. 2023 Dec 7;14:1256770. doi: 10.3389/fpls.2023.1256770 (PMC10733515; doi:10.3389/fpls.2023.1256770)
Supplement: Supplementary file 6 [file Table_3.xls]

## Sheet: M&SD
Supplementary Table 3. Mean performance of bread wheat genotypes for yellow rust severity traits across enviroments in Ethiopia, M=mean, SD=standard devation, G=genotypes, N=number of environments/locationsYRPH = coefficient of infection at pre-heading, YRH = coefficient of infection at heading, YRF = coefficient of infection at flowering, YRMM = coefficient of infection at mid-maturity, YRM = co…
Level of G	N	HD	FD	MD	LA	PH	SL	TKW	NSsS	NKS	NKSs	SW	GY	YRPH	YRH	YRF	YRMM	YRM
		M±SD	M±SD	M±SD	M±SD	M±SD	M±SD	M±SD	M±SD	M±SD	M±SD	M±SD	M±SD	M±SD	M±SD	M±SD	M±SD	M±SD
G1	3	74.17±23.82	87.67±21.94	143.17±29.11	36.19±6.65	80.89±8.7	9.75±0.08	24.83±15.99	17.78±0.77	2.43±1.09	2.65±1.35	1.51±0.88	24.83±15.99	8.67±7.37	16.67±12.22	19.67±13.05	23.33±15.53	26.33±16.76
G2	3	69.67±27.28	87±22.52	144.33±32.15	40.81±16.49	90.44±4	9.14±0.17	31.24±20.11	18.05±0.48	2.78±1.07	2.45±0.5	1.85±1	31.24±20.11	4.17±6.37	10.83±14.11	16.67±20.31	18.67±22.94	20.33±15.82
G3	3	69.17±24.82	86.83±17.9	143.33±30.72	44.24±8.36	90.44±9.2	8.99±1.21	39.52±25.44	17.17±1.17	2.91±0.16	3.02±0.42	1.9±1.13	39.52±25.44	1.67±2.89	9.5±8.53	20.33±18.77	22.5±20.32	26±25.81
G4	3	74.5±22.49	86.83±21.36	143.83±26.73	32.23±7	82.5±8.93	9.37±0.42	36.05±23.2	17.78±0.54	2.29±0.73	2.79±1.23	1.84±1.29	36.05±23.2	5.5±6.38	18±10.44	22.67±14.98	31.67±19.04	38.33±22.61
G5	3	68.67±21.51	86.5±14.72	141.33±27.47	35.66±9.2	83.06±8.43	9.42±1.04	29.37±18.91	16.83±1.26	2.75±0.23	2.8±0.46	1.57±0.49	29.37±18.91	14±5.29	30±5	34.33±5.13	41.17±8.75	44.67±23.71
G6	3	68.17±22.33	85±16.45	139±28.01	32.29±3.5	89.11±10.93	9.42±0.46	32.04±20.63	18.17±1.32	2.43±0.52	2.77±0.85	1.82±0.96	32.04±20.63	2.33±4.04	11.5±12.03	16.17±11.86	25.33±26.76	30.17±10.02
G7	3	74.17±21.08	90.17±18.48	143.67±27.43	35.49±9.35	79.89±9.56	9.31±0.59	28.84±18.56	18±0.6	2.35±1.83	1.9±1.33	1.51±1.01	28.84±18.56	15.67±14.01	19.33±18.88	37.5±20.46	46.17±20.89	51±30.03
G8	3	69.83±22.67	86±19.92	141.33±27.08	26.59±2.22	85.89±8.94	8.89±0.68	22.34±14.38	17±1.33	2.44±1.03	2.21±0.85	1.04±0.42	22.34±14.38	17±13.86	41±33.29	53.33±25.66	61.67±30.14	61.33±21.63
G10	3	72±29.61	92.83±21.36	140.83±34.62	33.79±14.35	84.67±10.49	8.8±1.78	27.1±17.45	17.5±1.09	2.23±0.49	2.79±1.26	1.66±0.94	27.1±17.45	7.5±7.5	15.33±15.01	1187±2042.1	16.67±17.56	19.5±33.84
G11	3	71.17±24.7	86±19.05	140.83±30.37	40.4±15.86	80.22±4.98	8.47±0.54	26.34±16.96	16.72±0.92	2.79±0.83	2.51±0.49	1.31±0.6	26.34±16.96	12.5±12.5	28.5±32.43	38.33±18.93	50±30.41	53.33±20.02
G12	3	66.67±26.5	85.33±20.5	139.5±31.61	29.9±4.44	83.28±8.95	9.39±1.21	32.57±20.97	17.72±0.63	2.94±1.28	2.6±0.85	1.55±0.93	32.57±20.97	15±15	36±31.19	46.67±27.54	54.33±28.75	57.67±31.75
G13	3	71±24.52	86.17±16.74	145±29.82	32.75±9.45	83.89±13.75	9.92±1.23	33.46±21.54	18.5±1.09	2.27±0.76	2.49±1.1	1.38±0.96	33.46±21.54	22.67±11.24	44.33±28.75	55.33±17.62	62±25.24	65±29.26
G14	3	72.5±19.37	89.67±15.01	143.5±26.56	31.34±5.03	87.78±8.9	9.42±0.36	32.22±20.74	18.67±1.17	2.66±0.34	2.72±0.26	1.74±0.87	32.22±20.74	5±3.61	10.17±8.25	12.83±9.12	17.67±14.57	20.5±22.91
G15	3	72.83±21.2	90.17±16.74	143±27.14	30.22±10.32	83.67±9.29	9.39±0.75	29.9±19.25	17.5±0.93	3.09±1.09	2.65±0.47	1.67±0.85	29.9±19.25	8.67±8.08	23.33±20.82	180.67±284.67	32±24.64	36.33±16.86
G16	3	64.17±33.75	86.33±21.36	137.5±38.75	38.95±9.18	83.5±5.81	9.06±0.17	28.12±18.11	18.28±0.54	2.57±0.81	2.57±1	1.63±0.86	28.12±18.11	11.67±10.41	25.5±24.25	26±23.52	29.33±28.75	32.67±25.7
G17	3	70.17±25.04	89.17±17.61	144±30.79	33.63±10.83	83.39±7.5	8.97±1.38	28.84±18.56	22.28±5.68	3.08±1.1	2.75±0.67	1.62±0.95	28.84±18.56	5.17±6.9	10.67±11.02	15.67±13.01	18.83±14.36	18.83±31.09
G18	3	68.5±26.5	88.33±17.03	141±31.93	30.69±9.48	88.44±10.74	9.03±1.04	30.17±19.43	17.89±1.62	2.45±1	2.4±0.99	2.07±0.43	30.17±19.43	7.5±9.01	20.83±22.68	23.5±24.07	29.83±31.09	32.83±14.36
G19	3	72.83±25.17	92±19.05	142.83±31.56	35.04±11.85	89.61±7.93	9.14±0.64	30.44±19.6	19.28±1.93	2.72±1.05	2.34±0.72	1.66±0.91	30.44±19.6	7.5±7.5	22.33±20.4	37±37.51	38.67±40.07	41±33.23
G20	3	71.17±22.05	87.5±19.05	145.5±26.73	31.56±8.31	80.94±5.26	8.72±0.39	26.88±17.31	17.94±0.96	2.28±1.3	2.39±1.5	1.32±0.86	26.88±17.31	16.67±14.43	32±23.07	43±30.61	46±30.61	50±42.58
G21	3	68.83±29	90.33±18.76	143.17±34.49	42.44±20.62	87.94±11.51	10.75±1.09	39.16±25.21	17.39±1.25	2.78±1.07	2.67±0.66	1.78±1.04	39.16±25.21	5.83±10.1	8±10.58	13±14.8	17.33±23.97	18±24.52
G22	3	76.17±15.49	88.5±16.45	149±21.25	29.4±8.05	84.39±7.03	8.83±1	31.77±20.45	17.61±0.79	2.82±1.34	2.37±0.53	1.37±0.69	31.77±20.45	17.33±15.04	30±25.98	43.67±33.47	49.67±36.61	60.33±23.43
G23	3	73.33±21.81	92.17±15.88	148.5±26.75	40.51±17.01	88.94±6.22	10.22±1	40.41±26.01	19.61±0.54	3.41±1.11	2.69±0.13	2.27±1.1	40.41±26.01	5±8.66	17.33±20.53	19.67±23.03	23±32.36	25.5±27.3
G24	3	64±22.95	84.33±11.84	143.5±29.2	30.85±10.27	83.78±8.75	8.81±0.96	33.02±21.26	18.28±1.55	2.84±1.47	2.56±1.33	1.55±1.09	33.02±21.26	21.67±18.93	40±35	46±37.99	53.67±41.96	55.33±31
G25	3	75±23.66	89.83±21.36	143.67±29.11	28.44±7.08	80.78±5.3	8.78±0.48	34.62±22.29	18.61±0.42	2.39±1.25	2.39±1.17	1.28±0.7	34.62±22.29	11±10.54	24.17±25.04	26.67±27.54	30.67±32.65	33.5±43.88
G26	3	74.83±26.27	89.5±24.25	141.83±31.31	39.63±16.82	89.61±6.59	8.75±0.74	25.9±16.67	16.83±1.17	2.88±1.03	2.71±0.99	1.62±0.72	25.9±16.67	5±8.66	22.5±19.84	26±22.54	28.67±25.79	33.33±32.55
G27	3	72.17±25.81	87±21.65	143.83±30.82	31.61±11.4	83.11±6.15	8.28±0.42	30.26±19.48	18.11±0.26	2.5±1.17	2.28±1.02	1.48±0.97	30.26±19.48	13.33±12.58	33.33±30.55	45.83±45.02	38.33±34.03	38.33±28.87
G28	3	69.5±23.4	89.17±19.34	144.5±29.06	38.82±17.13	87.45±2.98	14.03±8.23	19.76±12.72	19.28±1.7	2.74±1.09	2.68±1.07	1.95±1.12	19.76±12.72	0±0	8.83±7.69	14.67±11.06	15.67±11.68	22.67±34.03
G29	3	75.17±22.14	89.67±20.21	143.33±27.6	25.87±4.17	83.22±8.61	8.97±0.49	30.17±19.43	17.44±0.51	1.99±0.91	2.21±1.37	1.37±0.83	30.17±19.43	12.5±11.46	25.83±22.41	28.33±24.66	38.33±33.29	43.33±17.21
G30	3	73±22.7	87.5±20.78	143.17±28.16	31.14±4.46	81.89±8.93	9.28±0.63	29.73±19.14	17.39±0.35	1.94±0.42	2.33±1.04	1.52±0.83	29.73±19.14	12.5±15.61	30±27.84	36.67±35.12	41.67±42.52	45±37.86
G31	3	74±24.39	87.5±22.52	141.17±30.15	35.93±9.19	83.28±11.58	8.82±1.17	26.17±16.84	17.39±0.79	2.59±1.12	2.31±0.87	1.39±0.78	26.17±16.84	13.33±12.58	30±26.46	26.67±25.17	38.67±35.57	43.33±42.72
G32	3	69.33±23.3	86.5±19.92	142.67±28.86	36.99±9.51	85.39±8.58	9.22±0.26	33.91±21.83	17.89±0.84	2.33±0.59	2.6±1.02	1.58±0.95	33.91±21.83	0±0	13.33±12.58	12±10.58	24±28.16	25.83±37.86
G33	3	71.83±22.53	90.67±15.88	143.67±28.51	29.35±9.92	93.22±9.14	9.89±0.7	32.66±21.03	18.55±1.93	2.65±0.59	2.82±0.88	1.86±0.92	32.66±21.03	3.33±5.77	8.17±10.49	13±15.39	13±15.39	16.33±27.65
G34	3	68.17±25.64	86±20.78	142.33±30.67	39.74±18.91	92.67±10.75	9.39±0.98	36.94±23.78	17.94±0.1	2.57±1	2.46±0.93	2.36±1.5	36.94±23.78	1±1.73	8±8	16.67±15.28	17.67±18.56	24.33±20.98
G35	3	71±25.7	87.67±21.07	141.83±31.2	40.62±11.86	90.61±6.97	9.61±0.82	31.6±20.34	17.55±0.69	2.4±0.57	2.79±1.22	1.57±0.82	31.6±20.34	5±6.61	19.17±23.23	18.33±20.21	24.33±31.56	26.67±25.58
G36	3	72.67±22.05	90±19.05	144.67±28.36	34.26±6.48	85.61±10.72	9.33±0.44	31.15±20.05	22.39±5.16	2.19±1.06	2.24±1.05	1.62±0.94	31.15±20.05	11.67±10.41	25.83±22.41	36.67±35.12	38.33±37.53	39.17±30.55
G37	3	72±25.24	88.17±21.94	144±30.51	31.82±6.04	84.61±9.95	9.63±1.22	27.23±17.53	18.11±0.51	2.5±1.1	2.38±0.92	1.7±0.97	27.23±17.53	7.67±7.51	24.67±13.8	30.67±5.13	38.67±15.18	43.83±37.61
G38	3	72.67±26.97	87.83±23.09	142.67±32.24	40.48±22.05	85.83±7.22	8.92±0.75	34.44±22.17	18.56±0.2	2.89±0.7	2.83±0.51	1.81±0.94	34.44±22.17	1.67±2.89	11±12.12	11.67±13.2	14±17.06	14±20.1
G39	3	71±25.7	92.67±21.07	143±30.77	34.44±10.97	89.11±7.3	9.15±0.94	36.67±23.61	18.67±0.34	2.79±0.82	4.35±3.46	2.14±1.14	36.67±23.61	1.67±2.89	9±10.15	14.67±16.17	17±24.43	22.17±17.06
G40	3	73.5±24.02	87.67±21.94	143.17±30.07	36.29±12.97	85.95±6.42	9.33±1.09	28.21±18.16	16.67±1.42	2.31±0.71	2.59±1.26	1.31±0.71	28.21±18.16	9.67±9.5	26±10.15	33.33±12.58	39±12.17	44.83±25.48
G41	3	70.33±23.62	85.67±19.34	140.33±29.27	33.89±7.92	84.5±8.13	53.44±76.26	30.88±19.88	18.5±1.92	3.06±1.35	2.61±0.97	1.64±0.9	30.88±19.88	5±7	26±27.22	29.67±28.68	30.33±30.83	33.17±17.32
G42	3	74.33±23.16	90.17±20.21	144±28.58	33.69±9	81.83±7.93	9.53±0.79	30.26±19.48	18.22±0.19	3.29±1.52	2.79±1.09	1.54±0.83	30.26±19.48	5.33±5.03	13.33±12.58	24.33±22.9	24.33±22.9	28.33±29.78
G43	3	75.17±25.17	91.5±21.65	144.5±31.58	33.65±12.27	91.16±16.13	9.33±0.73	33.11±21.32	18.66±2.08	2.65±0.59	2.65±0.74	1.6±0.8	33.11±21.32	15.83±12.83	41.67±35.47	49±39.15	52±37.04	55.83±28.18
G44	3	73.33±26.86	89±24.25	143.83±32.7	32.61±8.8	89±5.51	9.45±0.25	32.31±20.8	18.95±0.95	2.71±1.27	2.71±1.19	1.79±1.03	32.31±20.8	13.33±10.41	27±10.58	45±31.22	39.33±17.21	41±35.03
G45	3	69.67±27.44	86.83±22.23	140.5±32.94	37.18±9.54	95.72±5.23	9.32±0.63	34.27±22.06	17.11±0.92	2.77±0.78	2.77±0.64	1.74±0.79	34.27±22.06	2.5±2.5	12.5±7.5	14±10.54	22.67±20.11	24.5±14.42
G46	3	72.5±24.75	86.5±21.65	142.67±29.75	34.77±11.77	91.83±6.19	9.89±1.08	33.38±21.48	18.72±3.54	2.67±1.19	2.56±1.01	1.48±0.72	33.38±21.48	8.33±10.41	18.33±16.07	22.33±19.4	31.67±28.43	36.67±19.58
G47	3	71.83±25.31	88.33±22.23	143.83±30.18	28.2±8.98	92.11±4.82	8.8±0.84	35.16±22.63	16.55±0.25	2.22±1.51	2.05±1.34	1.63±1.17	35.16±22.63	7.33±6.43	18.67±16.44	25±21.79	27.33±24.68	32.33±32.15
G48	3	72.83±27.22	91.33±22.23	142.5±32.8	30.83±4.93	85.11±12.9	9.28±0.63	22.96±14.78	17.78±1.11	2.88±0.52	2.61±0.26	1.87±0.83	22.96±14.78	11.67±10.41	22.5±9.01	48.33±28.43	50±26.46	53.33±28.22
G49	3	73.5±25.7	90.67±21.07	143.17±30.72	35.84±4.38	82.95±13.35	9.42±0.51	28.39±18.28	17.39±1.39	2.64±0.92	2.58±0.9	1.45±0.75	28.39±18.28	16.67±6.29	36.67±20.21	48.33±30.14	49.33±32.96	52.5±32.15
G50	3	70.67±24.01	88.17±20.21	142.67±29.96	35.72±14.16	91.78±4.55	10.14±0.77	36.85±23.72	19±1.37	3.39±0.91	3.17±0.76	3±2.01	36.85±23.72	17.5±20.46	25.33±22.37	27±18.36	40±34.51	42.83±30.31
G51	3	71.83±24.48	88.33±21.36	126.73±48.45	34.09±9.11	87.83±3.92	8.58±0.68	34.18±22	18.17±0.44	2.93±1.57	2.77±1.48	1.58±0.96	34.18±22	4.17±7.22	12.5±11.46	17.17±14.97	23.33±20.82	26.67±34.74
G52	3	73.83±23.99	90.17±21.07	145.5±29.19	33.93±9.33	87.83±11.17	8.8±0.89	25.99±16.73	18.56±0.42	2.45±0.39	2.95±0.63	1.31±0.3	25.99±16.73	26.67±15.28	47±29.61	57±32.05	66.67±17.56	68.33±23.63
G53	3	71±26.02	88±21.65	140.83±32.04	39.59±13.97	90±10.53	9.47±0.38	33.11±21.32	17.94±0.59	2.84±0.93	2.78±0.85	1.61±0.81	33.11±21.32	2.5±4.33	16±13.89	20.67±17.93	22±20.3	26.33±17.56
G54	3	72.17±25.2	90.67±19.34	141.83±31.56	40.1±12.67	86.28±7.61	9.21±0.51	32.49±20.91	18.94±1.02	2.78±0.85	2.66±0.61	1.76±0.99	32.49±20.91	1.67±2.89	15.33±14.57	20±18.33	22±21.07	24.33±22.81
G55	3	67.83±23.38	85.17±17.61	142±29.19	35.08±11.08	88.44±7.19	9.28±0.42	31.51±20.28	18.56±1.83	2.75±1.63	2.58±1.45	1.69±1.25	31.51±20.28	7.5±7.5	23.33±20.21	29.33±25.72	32.5±28.83	36.67±21.78
G56	3	72.67±24.68	88.83±21.36	141±29.82	31.8±10.49	87.94±11.04	9.27±0.64	26.88±17.31	17.94±1.09	2.37±0.82	2.43±0.88	1.33±0.7	26.88±17.31	11.67±5.77	19.67±5.69	22±11.53	32.67±20.98	32.67±32.15
G57	3	71.5±24.62	87.17±21.94	144±30.15	34.09±3.75	90.17±5.43	9.11±0.42	38.45±24.75	18.17±0.76	2.53±0.55	2.75±0.88	1.64±0.9	38.45±24.75	3±2.65	11.67±10.12	14.67±12.86	18±16.37	19.67±20.98
G58	3	67.5±27.83	86.5±19.92	142.83±32.84	32.84±11.14	88.72±8.33	9.27±1.22	32.93±21.2	17.78±1.23	2.51±0.43	2.67±0.72	1.72±0.79	32.93±21.2	5±8.66	8.33±9.24	10±12.12	17±25.12	18±14.98
G59	3	69±22.29	87.17±15.88	143±28.46	42.32±17.66	88.67±7.89	9.22±0.19	37.29±24.01	17.61±0.63	3.05±0.6	3.1±0.8	2.19±1.26	37.29±24.01	6±7.94	15.83±20.51	10.33±3.79	27.67±18.45	31.83±25.98
G60	3	71.67±25.32	89.17±20.21	142.17±30.73	36.21±10.86	90.67±8.2	9.14±1.9	30.71±19.76	18.06±1.2	2.81±1.46	2.58±1.21	1.72±1	30.71±19.76	9.17±1.44	13.83±8.61	23.67±11.5	29.33±14.01	33.33±14.63
G61	3	71±22.57	90±16.45	143.83±29.2	33.89±8.24	89.45±9.51	9.11±0.63	29.82±19.19	18.22±0.54	2.16±0.89	2.15±0.95	1.5±0.88	29.82±19.19	11.67±7.64	21±16.37	27.67±23.59	31±24.52	37±16.07
G62	3	70.5±23.58	87.17±20.21	143.33±28.53	34.52±17.02	89.06±7.12	9.08±0.94	35.69±22.97	17.89±0.67	2.63±1.19	2.46±0.76	1.46±0.7	35.69±22.97	15.83±11.81	38.33±10.41	41.67±10.41	43.33±15.28	45±27.87
G63	3	73.5±24.84	93±18.19	145.5±30.28	39.32±10.09	82.39±11.59	9.75±1.5	26.7±17.19	19.22±1.17	2.5±0.44	2.67±0.73	1.64±0.69	26.7±17.19	25±8.66	40±18.03	50±25.98	48.33±23.09	50±15
G64	3	70.83±23.46	87.33±19.63	144.17±29.48	36.57±5.89	82.28±6.64	10.06±0.88	33.02±21.26	17.83±1.76	2.69±1.16	2.3±0.78	1.46±0.76	33.02±21.26	15.67±6.03	45.67±24.01	50±26.46	60.33±17.9	59±21.79
G65	3	72.33±24.13	89.5±20.78	143±29.79	36.66±11.19	84.94±5.14	9.11±0.52	28.93±18.62	18.39±0.79	2.6±0.93	2.37±0.4	1.53±0.59	28.93±18.62	15.83±5.2	33.33±15.28	44.33±41.79	34.33±26.01	41.67±19.16
G66	3	70.67±24.83	89±19.92	145.5±29.61	38.58±14.37	87.55±5.69	8.58±0.71	31.68±20.4	17.67±1.69	3.2±1.2	2.76±0.71	1.82±0.89	31.68±20.4	6.17±5.84	23±20.66	29.33±23.8	33.67±28.92	34.67±20.21
G67	3	71.17±23.61	89.67±17.61	144.67±29.7	39.35±13.56	84.5±7.34	9.97±0.59	34.89±22.46	17.72±1.45	3.73±0.78	3.01±0.16	2.04±0.93	34.89±22.46	10±13.23	17.33±19.66	25.67±30.24	26.33±29.87	29.83±27.61
G68	3	69.5±23.57	86.5±19.05	142.83±29.27	37.85±8.26	88.22±5.93	8.94±0.49	31.8±23.65	17.17±0.44	2.86±1.05	2.81±1.07	1.7±0.94	31.8±23.65	7.5±2.5	15±0	22.33±8.74	29.33±13.65	32.5±35.43
G69	3	74±22.7	88.5±20.78	143.5±27.74	38.63±8.19	87.45±8.32	9.47±1.26	24.56±15.82	17.28±1.11	2.72±1.13	2.61±0.84	1.57±0.71	24.56±15.82	11.67±16.07	32.67±20.4	38.67±30.53	45±38.16	45±12.5
G70	3	67±23.64	85.83±17.9	141.67±28.68	32.42±7.53	92.06±13.53	8.83±0.17	32.49±20.91	18.11±0.96	1.93±0.77	1.88±0.65	1.49±0.92	32.49±20.91	8.33±7.64	22.67±20.53	18.67±16.65	34±32.6	35.33±38.16
G71	3	70.33±23.62	87.67±19.34	146.33±30.05	37.98±12.82	84.94±8.37	9.81±0.47	31.15±20.05	17.66±1.44	2.61±0.25	2.88±0.59	1.97±0.93	31.15±20.05	5±5	12.83±7.01	16.67±9.45	19±12.12	19.5±32.87
G72	3	69.33±25.79	84.5±22.52	142.67±30.73	40.34±12.95	92.45±5.92	9.96±1	34.62±22.29	17.17±0.76	3.13±0.81	2.85±0.47	1.72±0.76	34.62±22.29	7.67±13.28	19±21.28	21.67±20.21	29.33±31.72	32.67±12.28
G73	3	71.67±23.03	88.33±19.63	143.33±28.04	32.51±14.12	86.28±10.71	9.08±0.84	31.51±20.28	17.06±1.46	2.5±0.6	2.61±0.69	1.67±0.88	31.51±20.28	5.17±4.48	19.5±20.57	9.67±13.43	26.33±25.54	35.5±34.08
G74	3	70±23.58	85.67±20.21	144.83±29.67	35.78±15.27	89.22±7.44	9.08±0.47	37.29±24.01	18.05±1.18	2.84±1.09	2.72±0.78	1.65±0.9	37.29±24.01	0±0	8.5±6.73	14.33±9.07	17.33±9.71	17.33±13.7
G75	3	73.83±23.38	89.17±21.07	143.33±30.17	33.45±9.06	85.78±12.19	9±0.47	29.82±19.19	17.94±1	3.23±1	3.24±0.75	1.55±0.58	29.82±19.19	14.17±12.83	24.33±19.14	35.33±25.4	38±25.24	41.33±9.71
G76	3	70.17±23.46	86.33±21.36	143.83±28.92	33.51±14.26	90.34±8.5	9.08±0.85	33.02±21.26	17.72±1.21	2.91±1.34	2.47±0.92	1.63±1.01	33.02±21.26	12.5±7.5	27.67±21.94	34.33±9.81	48.33±21.03	49.33±28.11
G77	3	73.5±22.12	89.67±19.34	144.5±27.88	31.43±6.67	84.72±11.12	8.72±0.17	25.81±16.62	18±1.64	2.53±1.71	2.09±1.06	1.41±0.86	25.81±16.62	10±13.23	37±35.17	36.67±32.15	46.67±43.11	46.67±21.01
G78	3	70.33±22.99	87.5±18.19	144.5±28.71	38.91±14.15	90.06±9.54	9.38±1.02	29.19±18.79	18.61±0.35	3.36±0.6	3.41±0.64	2.15±0.75	29.19±18.79	2.5±4.33	16.67±17.56	19±16.82	22±22.52	26.67±43.11
G79	3	73.5±25.53	90.33±21.36	143.67±30.73	36.95±12.21	93.11±1.36	8.98±0.47	30.08±19.36	17.11±0.96	2.64±0.71	2.92±0.91	1.65±0.78	30.08±19.36	7.67±13.28	10.83±10.1	16.5±16.02	14.17±14	17±23.63
G80	3	68.67±25.9	87.17±19.34	143.83±31.69	32.64±5.75	87.72±9.75	9.33±0.45	33.11±21.32	17.67±1.67	2.8±0.81	2.58±0.55	1.53±0.83	33.11±21.32	6.33±5.51	18±17.52	17.33±20.53	29.33±25.42	31.67±12.77
G81	3	69.17±28.98	87.67±21.94	142.33±34.26	40.12±16.56	88.61±6.8	9.61±0.48	33.91±21.83	17.61±2.26	3.12±0.5	3.12±0.4	1.93±0.86	33.91±21.83	3±5.2	8.67±8.5	13.67±16.5	14.67±20.43	19.33±27.54
G82	3	72.5±21.78	89.17±17.61	142.83±27.71	255.13±386.41	90.33±2.62	9.33±0.76	31.15±20.05	19.05±1.11	2.96±1.26	2.85±1.17	1.53±0.88	31.15±20.05	5.33±5.03	13.33±12.22	12±10.58	23.67±23.5	26.67±20.55
G83	3	69±25.43	82.17±19.34	143.67±31.07	47.99±36.58	84.55±12.07	9.03±0.68	33.29±21.43	17.89±0.96	10.78±13.21	10.61±13.33	5.02±4.69	33.29±21.43	6.67±7.64	11±1.73	18.33±2.08	19.33±8.14	24±28.1
G84	3	72.17±22.02	86.83±20.5	144±26.91	38.88±13	77.89±14.46	9.19±1.69	33.38±21.48	17.56±0.92	3.12±0.82	2.73±0.33	1.64±1.01	33.38±21.48	16.67±14.43	31.67±27.54	23.33±25.17	42.67±34.44	56.67±4.58
G85	3	74±23.79	88.67±21.07	143.5±31.24	36.94±10.76	90.44±10.89	9.55±0.98	38.09±24.52	16.83±0.6	10.54±13.35	10.77±13.17	1.61±0.69	38.09±24.52	8.33±7.64	25±21.79	38.33±33.29	38.33±33.29	41.67±10.41
G86	3	71.33±23.06	86.17±21.94	143.17±27.9	39.72±18.66	90.22±8.99	8.95±0.95	35.33±22.75	17.05±0.75	3.34±0.35	3.68±0.5	1.91±0.72	35.33±22.75	4.17±5.2	13±12.53	12.67±12.06	17.33±20.53	18±36.17
G87	3	73.33±21.66	90±18.19	142.5±28.08	31.65±5.53	86.94±9.99	9.69±1.19	26.79±17.24	17.34±1.26	2.63±0.39	2.57±0.52	1.33±0.55	26.79±17.24	15±13.23	32±23.07	35±30.41	50.33±39.12	54.67±20.3
G88	3	68.67±21.08	84.67±18.48	144.5±26.42	35.99±16.61	88.72±5.71	9.49±1.46	37.83±24.35	18.06±0.34	2.92±0.79	2.92±0.79	1.8±0.93	37.83±24.35	1.67±2.89	10.33±13.05	4.67±5.03	17±20.66	19±40.25
G89	3	72.5±26.68	89.5±21.65	144.5±31.75	31.32±9.32	89.11±6.75	9.27±1.11	32.75±21.08	17.22±3.35	11.18±13.03	10.85±13.31	2.06±0.92	32.75±21.08	5±8.66	14.67±13.65	22±20.3	25±24.52	27.33±23.3
G90	3	71.33±22.81	87.17±18.48	144.5±27.99	34.55±11.07	87.28±5.3	8.69±0.27	36.49±23.49	18.22±0.82	3.36±0.38	3.36±0.33	1.71±0.64	36.49±23.49	0±0	7±7	15.33±16.04	18±20.3	24.5±24.99
G91	3	73.83±24.77	90±20.78	144.67±30.55	33.12±10.13	85.84±5.06	8.75±0.47	32.66±21.03	17.94±0.68	2.35±0.57	2.79±0.73	1.81±0.93	32.66±21.03	4.67±5.03	14±14	18.67±20.13	25±30.51	25.67±27.99
G92	3	71.5±25.72	87.83±22.23	143.83±31.56	31.86±10.26	87.39±3.72	9.53±1	35.96±23.15	18.39±1.99	2.41±1.22	2.69±1.29	1.81±1.29	35.96±23.15	4.67±4.51	14±16.37	17.33±20.53	24±31.75	26±30.24
G93	3	72.83±21.7	89.17±19.34	144.5±27.14	38.13±12.34	89.78±7.53	9.03±0.59	35.51±22.86	17.33±1.53	2.62±0.41	2.73±0.57	1.89±1.02	35.51±22.86	3±5.2	6±7.21	6±6	10.67±11.59	11±33.65
G94	3	68.33±25.03	88.5±17.32	144.5±30.61	41.14±12.53	92.78±5.66	10.64±1.4	34.62±22.29	17.89±1.29	3.93±1.1	3.43±0.9	2.09±0.96	34.62±22.29	3.67±6.35	17±15.39	22±20.3	31±30.05	31±11.53
G96	3	68.83±28.06	87.67±21.94	140.17±33.33	38.57±11.28	92.78±4.11	9.95±1.6	33.06±21.29	17.22±0.54	2.49±0.95	2.6±1	1.61±1.03	33.06±21.29	3±5.2	11.33±14.01	11±12.12	16.33±17.04	19±30.05
G97	3	69.17±22.86	86.33±18.76	142.83±28.04	35.6±8.12	91.28±1.93	9.66±1.17	34.35±22.12	17.94±0.34	2.97±0.67	3.19±0.42	1.66±0.78	34.35±22.12	3.33±5.77	14±17.78	11.58±12.02	23±30.05	25±14.8
G98	3	70±26.42	88.5±19.92	142.5±32.31	39.51±6.8	90.5±8.29	9.47±0.46	36.05±23.2	18.06±1.78	2.77±0.84	2.77±0.51	1.85±1.01	36.05±23.2	6.67±11.55	11±16.52	20±26.46	20.67±21.78	25±31.95
G99	3	69.67±31.76	86.33±27.42	143.33±35.99	36.06±13.19	90.28±6.97	9.35±0.99	35.69±22.97	16.61±0.59	2.74±1.08	2.8±1.15	1.66±0.97	35.69±22.97	13.33±12.58	27.5±25.37	41.17±37.14	37.17±25.91	37.17±26.29
G100	3	71±26.02	88.5±21.65	143.33±31.34	36.31±5.56	83.22±12.21	9.46±1.33	29.1±18.74	16.89±1.17	2.49±0.63	2.54±0.7	1.47±0.7	29.1±18.74	20±5	36.33±24.19	43.33±11.55	55±25	60±25.91
G101	3	67.5±25.73	85±19.92	139.67±31.41	35.1±7.96	88.05±9.13	9.55±0.99	32.31±20.8	18.72±0.67	3.19±0.56	2.86±0.56	1.8±0.75	32.31±20.8	12.5±12.5	26.33±26.08	40.67±36.83	51±31.43	51±27.84
G102	3	71.83±27.4	88.33±23.09	141.33±32.66	27.87±6.77	85.55±8.9	9.12±1.35	33.11±21.32	16.11±1.42	2.18±0.84	2.57±1.4	1.5±0.9	33.11±21.32	7.33±6.43	19.67±21.73	17.33±15.14	25.67±31.63	30±31.43
G103	3	65.17±27.89	84.33±20.5	139.67±33.5	37.73±7.74	92.06±5.68	9.66±0.63	30.79±19.83	17.83±0.93	2.71±0.27	2.88±0.43	1.6±0.73	30.79±19.83	15.17±10.25	19±19	23.33±23.44	27±28.62	27.67±27.4
G104	3	71.83±22.32	89±18.19	145.33±27.74	37.43±16.83	88.11±5.25	9.31±0.9	33.55±21.6	18.67±1.17	3.18±1.32	2.9±0.62	1.7±0.91	33.55±21.6	3.33±5.77	14.67±14.5	27.67±29.26	22.33±17.62	24±28.11
G105	3	70.5±24.64	88.67±18.48	142.83±31.09	34.26±9.75	84.39±8.55	9.49±0.87	25.9±16.67	17.33±0.88	3±0.88	2.84±0.44	1.45±0.61	25.9±16.67	11.67±10.41	25.33±17.47	31.67±10.41	41.67±20.21	45±17.52
G106	3	76.5±24.14	93±21.65	146.83±28.86	39.39±14.55	87.39±9.69	9.97±1.34	25.9±16.67	18.11±0.1	2.78±0.51	2.83±0.44	1.74±0.7	25.9±16.67	15±13.23	26±21.28	37.67±13.65	56.67±20.21	61.67±22.91
G107	3	63±27.06	83±19.05	141±32.19	38.53±16.9	94.22±3.42	9.06±0.59	35.24±22.69	18.78±1.54	2.36±1.11	2.42±1.23	1.6±1	35.24±22.69	6±10.39	14±13.53	19.17±20.05	19.5±20.57	22±16.07
G108	3	68.83±23.09	86.83±17.03	140.83±29.14	39.39±8.24	87.33±9.1	8.94±1	34.53±22.23	18.22±0.86	2.75±0.52	2.86±0.56	1.84±0.93	34.53±22.23	5±8.66	15.83±15.07	14.17±12.33	22.5±22.5	22.5±18.08
G109	3	75.83±24.21	90.17±23.67	144.83±29.5	32.49±12.08	89.39±8.62	9.5±0.76	23.23±14.95	16.44±0.79	2.57±1.25	2.4±1.1	1.3±0.66	23.23±14.95	18.33±2.89	35±5	43.33±7.64	50±8.66	55±22.5
G110	3	77.5±24.5	93.33±22.23	146.67±29.7	35.84±15.85	90.28±6.4	9.6±0.44	28.84±18.56	17.33±0.73	2.73±1.12	2.62±1.06	1.43±0.62	28.84±18.56	15.83±8.04	25±8.66	30±8.66	41.67±16.07	43.33±13.23
G111	3	70.5±23.75	88.33±18.76	143.83±29.62	32.69±15.94	83.28±5.83	9.42±0.68	29.9±19.25	18.11±2.11	3.26±0.93	2.59±0.23	1.68±0.62	29.9±19.25	11.67±5.77	26±3.61	38.33±10.41	44±11.53	45.33±15.28
G112	3	69.5±24.71	85.83±20.5	145.17±29.73	47.52±17.77	86.72±1.51	9.75±0.96	30.08±19.36	18.5±1.16	2.74±1.32	2.85±1.42	1.84±1.03	30.08±19.36	15±5	31.67±14.43	36±11.53	45.33±12.66	45.33±13.8
G113	3	71.17±21.43	87.17±16.74	144.67±26.97	40.64±12	87.06±4.43	9.42±0.65	35.51±22.86	17.22±1.07	3.01±0.34	3.01±0.45	1.75±0.61	35.51±22.86	14.17±1.44	31.67±10.41	38.33±20.21	45±27.84	49.33±12.66
G114	3	68±22.25	88.17±15.01	143.17±28.92	39.6±11.23	83.95±7.42	8.95±0.75	30.35±19.54	18±0.72	2.88±0.52	2.77±0.51	1.66±0.78	30.35±19.54	12.5±6.61	21.67±5.77	31.67±7.64	41.67±15.28	43.33±28.75
G115	3	74.17±23.62	88.5±22.52	141.83±29.11	32.39±10.77	82.61±10.45	9.59±0.38	29.73±19.14	17.28±1.34	3.13±0.75	2.96±0.23	1.59±0.52	29.73±19.14	17±5.2	35.33±8.39	46.67±11.59	50±13.08	53.33±17.56
G116	3	71.83±26.08	89.17±21.94	143.67±31.87	41.51±14.52	92.17±10.17	10.08±1.09	33.38±21.48	18.11±1.34	2.74±0.12	3.12±0.33	1.86±0.58	33.38±21.48	8.33±5.77	25.67±8.14	34±13.89	34±13.89	34±18.82
G117	3	73±26.36	90.33±22.23	144.83±31.31	35.53±14.14	89.5±6.22	9.2±0.18	32.66±21.03	17.17±0.76	2.76±0.67	3.04±0.33	1.79±0.65	32.66±21.03	10±10	23.33±11.55	30.33±22.37	37±27.87	38.67±13.89
G118	3	67.83±26.8	86.83±18.76	141.33±32.47	41.43±14.81	87.39±1.11	9.19±1.27	34±21.89	18.17±2.35	2.66±1.16	2.89±1.02	1.81±1.01	34±21.89	3.33±5.77	14.67±18.18	25.67±30.92	26.67±27.54	26.67±28.73
G119	3	70.5±30.45	90±24.25	142±35.17	31.18±14.41	82.89±6.53	9.44±0.42	32.4±20.86	16.89±1.34	3.26±0.65	3.04±0.55	1.59±0.65	32.4±20.86	15±0	34.17±5.2	42.5±15.61	49.17±22.41	50.83±27.54
G120	3	74.17±26.7	90.67±23.67	143.83±33	37.56±17.72	84.83±3.12	9.39±0.59	35.42±22.8	16.61±0.42	2.4±0.47	2.56±0.74	1.35±0.56	35.42±22.8	10±5	24.67±18.58	40.67±25.32	40.67±25.32	43.33±21.26
G121	3	73.17±27.32	90.67±23.67	141.83±33.55	36.61±11.94	88.94±5.32	9.64±0.86	28.21±18.16	19.11±0.19	1.98±0.91	2.44±0.68	1.53±0.98	28.21±18.16	6.67±7.64	16±12.49	27±12.12	30±13.23	31.33±24.66
G122	3	70.83±24.77	87±20.78	146.33±24.76	38.92±13.01	89.17±5.07	9.81±0.93	33.64±21.66	17.89±0.42	3.05±1.13	2.61±0.42	1.93±0.9	33.64±21.66	3±5.2	12.67±20.23	14±22.54	17.33±28.31	20.33±11.85
G123	3	70.5±21.29	86.67±18.48	147.67±24.62	34.61±15.41	89.11±9.33	9.92±0.85	32.4±20.86	18.67±0.73	2.18±0.25	2.52±0.74	1.68±0.85	32.4±20.86	3±5.2	23.33±12.34	23.33±7.57	32.33±19.66	32.33±33.5
G124	3	68.33±25.77	87.17±20.21	143.5±31.1	36.35±14.31	88.17±11.84	8.71±0.51	36.31±23.38	17.11±1.07	2.74±1.64	2.57±1.49	1.85±1.15	36.31±23.38	3.67±5.51	13.33±16.65	15.33±16.04	28±32.74	28.67±19.66
G125	3	72.17±24.34	89.33±19.63	144.33±30.9	38.88±12.94	81.45±5.53	8.94±1.2	32.22±20.74	18.11±0.48	3.01±1.14	2.79±0.62	1.92±0.96	32.22±20.74	2.5±2.5	6.17±7.15	6.67±8.33	13.33±15.95	15.83±32.52
G126	3	73.83±25.23	87.83±23.96	142.33±30.24	31.87±6.12	81±6.23	9.25±0.13	22.61±14.55	18.17±0.44	2.28±0.35	2.78±0.79	1.32±0.4	22.61±14.55	15±5	24±8.54	41.67±17.56	50±13.23	55±18.39
G127	3	71.67±24.79	84.5±24.25	142.5±29.58	32.81±12.33	84.94±8.17	8.78±0.84	31.51±20.28	15.94±1.13	2.59±1.12	2.54±1.04	1.59±1.1	31.51±20.28	16.67±7.64	29.17±9.46	40±8.66	41.67±11.55	43.33±10
G128	3	69.17±23.19	89.17±19.34	143.33±28.37	30.67±8.32	90.11±7.49	8.78±0.79	26.17±16.84	17.11±0.38	3.28±0.74	4.56±2.86	1.55±0.58	26.17±16.84	13.33±7.64	25±10	23.33±25.17	38.33±20.21	43.33±10.41
G129	3	68.17±24.02	85.5±19.05	142.5±29.01	35.41±15.4	91.5±7.7	9.64±0.9	38.27±24.64	17±1.42	3.93±0.35	3.54±0.47	2±0.77	38.27±24.64	10±8.66	26±21.28	36±33.51	36±33.51	40.17±18.93
G130	3	70.67±23.68	86.83±19.63	144±29.19	38.27±12.62	91.44±6.97	9.08±0.75	30.65±22.7	17.44±0.92	2.87±0.8	2.81±0.8	1.93±1.12	30.65±22.7	5±5	13.33±11.55	23.33±20.82	26.67±23.09	28.33±36.06
G131	3	69.5±26.34	89±19.05	141.5±32.11	35.35±15.84	90.83±8.09	9.31±0.77	37.65±24.24	18.17±0.84	2.97±1.18	2.48±0.21	1.81±0.83	37.65±24.24	7.33±8.74	14.5±13.26	21.83±18.51	23.17±18.39	26.5±24.66
G132	3	69.17±25.15	85.83±20.5	142.5±30.28	38.65±15.05	89.67±7.15	9.83±0.43	36.31±23.38	18.05±1.18	2.69±0.31	2.74±0.31	1.78±0.88	36.31±23.38	6.67±5.77	17±12.17	22.67±18.61	23±17.58	23±21.15
G133	3	70.83±23.3	87.5±19.92	142.67±28.86	40.99±15.31	90.22±3.92	8.86±0.24	36.4±23.44	17.94±0.54	2.71±0.83	2.6±0.64	1.85±1	36.4±23.44	1.33±2.31	8.5±9.04	12.17±12	17.83±18	17.83±17.58
G134	3	66.5±26.63	85.83±19.63	141.67±31.88	27.67±10.27	81.78±5.34	8.92±0.66	32.4±20.86	17.33±0.44	3.41±0.78	3.3±0.82	1.68±0.64	32.4±20.86	8.67±9.02	21±15	28.67±22.03	32±26	32.67±18
G135	3	67.33±25.96	85.5±19.92	141.33±31.03	32.67±9.84	87.39±8.67	8.93±0.96	36.67±23.61	17.17±1.3	2.81±0.46	2.76±0.29	1.8±0.83	36.67±23.61	3.33±5.77	17.5±20.46	19.17±20.05	22.5±25.37	25±26.03
G136	3	72.17±24.99	89±20.78	142.83±31.09	30.78±10.55	90.28±6.88	9.39±0.82	30.62±19.71	17.78±0.54	3.43±0.49	3.37±0.57	1.72±0.58	30.62±19.71	12.5±13.92	21.33±20.13	35.33±33.56	35.67±25.58	39.67±27.84
G137	3	75±25.99	90.17±24.54	143.33±30.83	34±10.9	86.95±5.95	8.5±0.9	29.9±19.25	18.05±0.48	2.94±0.25	2.88±0.48	1.81±0.67	29.9±19.25	1.67±2.89	13.67±18.72	15.67±21.36	26.33±38.08	26.33±28.38
G138	3	73.17±28.44	90.83±23.96	142.17±34.15	35.13±9.36	89.94±7.51	9.6±0.94	31.68±20.4	18.28±0.39	2.59±0.98	2.75±0.96	1.87±1.01	31.68±20.4	9.5±10.04	19.67±21.13	16.33±14.15	29.67±30.53	33±38.08
G139	3	70.17±27.19	86.33±23.96	142.67±32.71	37.92±16.26	90.95±7.17	9.04±1.19	35.69±22.97	16.72±0.92	2.86±1.21	2.53±0.88	1.6±0.81	35.69±22.97	6.67±5.77	15.83±14.22	14.17±13.77	29.17±27.65	29.17±30.81
G140	3	73.5±24.86	88.67±22.81	143.33±30.52	36.44±9.34	86.05±9.96	9.33±0.44	31.95±20.57	17.61±0.68	2.27±0.95	2.5±1.1	1.56±0.79	31.95±20.57	13.83±12.41	29±25.94	41.67±23.63	45.33±22.03	48.67±27.65
G141	3	71.33±25.93	88.33±22.23	142.5±31.13	40.7±13.78	90.78±7.07	9.75±0.68	32.04±20.63	18.5±0.83	2.81±0.97	2.86±1.04	1.65±0.81	32.04±20.63	8.83±9.57	24.17±21.69	17.17±14.78	33±22.27	39.83±24.91
G142	3	72.17±26.15	88.83±22.23	145.5±31.71	30.48±9.3	87.5±10.13	9.89±0.71	23.05±14.84	18.17±2.08	3.02±0.86	2.57±0.17	1.33±0.47	23.05±14.84	18.33±12.58	40.33±35.5	53.33±27.54	61.67±22.55	65±16.13
G143	3	69.33±26.08	87.17±21.94	140.67±30.89	30.44±3.95	89.83±7.49	9.19±0.83	23.5±15.13	16.66±1.44	2.6±1.29	2.15±0.69	1.07±0.39	23.5±15.13	17±15.72	35.67±24.01	36±16.37	48.67±29.67	60±25
G144	3	71±23.24	87.33±19.63	143.33±29.29	42.82±18.46	90.89±8.01	9.5±0.43	35.2±22.66	18.05±1.6	2.9±0.98	3.23±0.85	1.81±0.63	35.2±22.66	2.33±4.04	11.67±14.57	14.67±16.17	20.67±26.1	20.67±27.84
G145	3	70.67±24.68	86.83±21.36	143.67±29.96	31.29±10.38	88.5±9.24	9.42±0.58	36.58±23.55	17.5±1.59	3.05±0.54	3.16±0.45	1.75±0.92	36.58±23.55	5.83±5.2	17.5±15.61	35±31.22	41.67±38.19	45±26.1
G146	3	71.33±22.67	86.5±19.92	143.67±28.02	35.69±14.67	89.5±6.66	9.97±0.78	35.69±22.97	18.61±1.07	2.79±0.83	2.62±0.78	1.64±0.8	35.69±22.97	5.83±5.2	20±20	26.67±25.17	35±35	38.33±39.69
G147	3	67.67±26.1	87.5±19.05	141.33±31.48	37.83±10.92	91.28±5.45	8.94±1.93	32.13±20.68	18.33±0.88	2.77±0.84	2.83±0.29	1.97±0.93	32.13±20.68	5±8.66	13.5±15.22	10.17±10	15.17±17.96	15.17±37.53
G148	3	68.83±23.18	85.83±17.9	141.17±28.59	33.09±13.69	89.67±6.93	9.44±0.95	29.55±19.02	17.28±1.23	2.91±0.16	3.02±0.42	1.56±0.63	29.55±19.02	12.5±12.5	21.67±18.93	28.33±25.66	31.67±28.43	33.33±17.96
G149	3	69.67±26.6	89.67±19.34	139.67±32.38	38.76±7.7	94.33±3.25	9.61±1.71	30.88±19.88	19±0.76	2.83±0.73	2.61±0.51	1.79±0.88	30.88±19.88	5±5	16.67±15.28	26±23.52	30±26.06	32.67±29.3
G150	3	67.33±27.45	86±20.78	141.33±32.42	32.2±7.09	94.11±2.43	9.58±0.9	35.96±23.15	16.55±0.95	2.43±1.7	2.21±1.38	1.64±1.15	35.96±23.15	6.67±11.55	10.33±13.8	19±27.07	14.67±19.66	15.67±26.76
G151	3	67.5±26.42	85.5±19.92	141±31.61	32.97±6.64	93.44±5.09	9.68±2.64	36.22±23.32	17.56±0.96	3.82±0.17	3.48±0.42	1.85±0.68	36.22±23.32	3.33±5.77	12.5±15.61	14±15.1	19.33±23.16	21.67±19.14
G152	3	70.83±24.37	90±18.19	143±30.39	38.17±4.85	91.39±9.72	9.55±0.25	29.46±18.96	17.78±1.58	2.46±1	2.18±0.71	1.19±0.66	29.46±18.96	17±11.53	31±24.52	42±27.51	53.33±32.53	56.67±25.66
G153	3	68±21.96	85.5±17.32	145.17±27.28	42.22±3.86	90.72±5.96	10±0.33	38.8±24.98	17.44±0.59	2.26±0.97	2.31±0.8	1.69±1.05	38.8±24.98	5.67±7.37	18.5±23.54	17.5±20.46	25.83±34.49	25.83±33.29
G154	3	70±24.88	87.17±20.21	142±30.12	35.17±12.64	85±9.54	8.92±0.92	29.01±18.68	17.78±0.25	2.7±0.62	2.64±0.54	1.7±0.89	29.01±18.68	13.33±15.28	29.17±13.77	30.83±8.04	39.17±22.41	42.5±34.49
G155	3	70.17±24.02	87±19.05	144.5±29.3	30.71±4.63	92.5±6.87	9.56±0.68	35.2±22.66	16.61±0.63	2.4±0.81	2.62±0.74	1.78±1.01	35.2±22.66	10.17±9.22	28.33±27.54	29.33±22.94	41±34.39	45.33±24.11
G156	3	71.33±27.57	89.5±21.65	144.5±33.75	51.02±17.9	88.72±10.86	9.19±0.81	35.51±22.86	17.39±1.17	2.3±0.72	2.41±0.81	1.48±0.8	35.51±22.86	13.33±12.58	31.67±28.43	29.17±25.54	40±36.06	40±35.5
G157	3	70±26.7	87.17±22.81	145.33±31.13	36.5±6.84	88.17±11.44	8.5±0.88	31.68±20.4	17.72±0.68	3.05±0.93	2.88±0.77	1.71±0.79	31.68±20.4	12.5±12.5	33±30.61	41±38.51	45.33±39.5	50.5±36.06
G158	3	71.17±23.22	89±18.19	146±28.65	32.3±4.13	85.11±13.14	8.41±0.5	32.57±20.97	15.83±1.09	2.63±0.34	2.86±0.56	1.81±0.74	32.57±20.97	7±6.56	19.5±20.02	15±13.08	25.83±27.65	26.1±40.54
G159	3	72.33±25.42	89±20.78	144±32.36	42.01±5.2	96.94±5.58	9.21±0.92	36.22±23.32	17.06±0.34	2.4±0.24	2.74±0.68	1.62±0.63	36.22±23.32	3±3.61	12±10.44	9.67±10.6	17±14.93	19±27.61
G160	3	68.83±29.05	87.5±22.52	142.5±34.37	27.67±7.03	85.78±8.32	9.31±1.25	28.66±18.45	17.45±1.7	2.56±0.19	2.72±0.67	1.48±0.53	28.66±18.45	10±10	21.67±20.21	31.67±30.14	43.33±40.41	46.67±16.82
G161	3	70.5±28.65	89.17±22.81	143.33±34.55	36.31±11.42	88.33±8.52	9.68±1.17	31.95±20.57	18.55±0.69	2.53±1.05	2.64±1.04	1.57±0.82	31.95±20.57	3.33±5.77	10.17±11.73	14.83±16.13	19.83±21.1	21.5±45.09
G162	3	70.33±24.48	86.33±21.36	143.67±29.41	29.85±11.92	84.5±7.67	9.58±1.12	33.38±21.48	18.78±0.67	2.63±1.27	2.85±1.46	1.77±1.1	33.38±21.48	7.67±7.37	13.17±17.48	23±15.72	34±34.22	34.33±21.02
G163	3	72.33±22.67	88±19.92	142.83±28.73	37.84±11.34	85.56±5.39	9.3±1	29.82±19.19	17.33±1.45	2.55±1.18	2.44±1.1	1.45±0.81	29.82±19.19	5.17±5.25	20.67±20.03	17.33±18.04	33.67±30.66	38.33±33.86
G164	3	73.5±27.18	90.83±23.09	143.67±32.19	35.72±7.15	90.33±4.92	8.92±1.24	33.29±21.43	17.06±0.92	2.44±0.7	2.78±1.17	1.52±0.79	33.29±21.43	2.33±2.52	13.5±15.22	11.5±12.03	24±31.75	24.17±35.47
G165	3	71.5±25.53	89.33±21.36	144±30.31	38.14±10.88	91.78±8.67	9.22±0.19	35.42±22.8	17.16±1.04	2.23±0.5	2.56±1.01	1.54±0.94	35.42±22.8	5±5	21.67±18.93	37±32.05	38.67±30.01	42±31.66
G166	3	71.33±22.68	88.17±17.61	147±28.36	38.22±16.43	91±4.96	10.31±1.54	36.58±23.55	20.22±2.96	2.9±0.83	2.9±0.83	2.02±1.31	36.58±23.55	1.67±2.89	16±17.69	18.33±20.21	23.67±28.29	28±32.74
G167	3	74.33±27.57	95.5±21.65	147.17±33.02	37±12.47	89.78±6.27	9.33±1.17	31.24±20.11	18.72±1.21	2.99±0.59	2.87±0.28	1.58±0.64	31.24±20.11	6.67±7.64	21.67±20.21	16.33±14.15	26.67±25.17	26.67±33.42
G168	3	73.33±26.73	91.67±21.94	145±31.75	36.05±11.6	86.33±11.26	9.33±0.44	30.88±19.88	17.72±0.25	2.25±0.46	2.47±0.79	1.43±0.85	30.88±19.88	18.33±16.07	36.67±31.75	49.67±36.61	61±31.19	66±25.17
G169	3	70±26.54	87.5±20.78	144±33.07	36.33±12.84	93.22±10.08	9.33±0.34	30.17±19.43	17.83±0.6	2.42±1.21	2.47±1.29	1.69±1.05	30.17±19.43	6.67±7.64	13.33±12.58	19.33±16.02	30.5±18.66	36.33±29.55
G170	3	71.5±25.1	87.33±22.23	148.83±29.55	37.76±11.13	87.72±2.87	9.61±0.1	34.35±22.12	17.17±1.17	3.02±1.14	2.63±0.47	2.58±1.82	34.35±22.12	11.67±10.41	31.67±28.43	43.33±40.41	45±40.93	50±25.7
G171	3	71.83±26.96	90.83±20.5	145.33±33.11	40.83±24.11	89.94±3.42	10.58±1.17	34.62±22.29	18.67±2.25	2.33±0.67	2.77±1.39	2.08±1.47	34.62±22.29	1.67±2.89	5±5	19.33±25.32	20±26.46	23.33±44.44
G172	3	68.67±26.69	87.17±20.21	144.17±31.76	32.28±8.66	88.22±7.32	9.57±0.65	25.72±16.56	18.56±1.5	2.66±1.21	2.55±1.03	1.48±0.9	25.72±16.56	13.33±11.55	32.33±17.79	46.67±15.28	55±22.91	58.33±32.15
G173	3	70±29.21	89.17±21.94	143±34.1	35.04±14.13	93.89±1.39	9.53±0.72	29.1±18.74	17.83±0.44	2.89±0.19	2.83±0.44	1.88±0.69	29.1±18.74	8.33±7.64	17.5±15.61	26.67±25.17	31.67±30.14	35±25.66
G174	3	69.67±22.86	86.83±18.76	146.17±28.29	35.92±7.06	82.94±10.04	9.11±0.63	36.13±23.26	16.06±1	2.28±0.94	2.22±0.97	1.54±1.02	36.13±23.26	13.33±12.58	34.33±27.59	38±25.24	53±39.4	56.33±32.79
G175	3	72.33±25.47	90.83±19.63	144.5±30.94	45.07±27.04	82.22±12.03	8.87±0.98	30.08±19.36	17.89±0.7	2.48±0.33	2.47±0.47	1.43±0.58	30.08±19.36	16.67±15.28	32±24.64	42±37.04	45.33±37.22	48.67±42.19
G176	3	76.83±27.74	94.17±23.67	143.83±33.74	37.21±14.24	83±4.86	8.97±0.75	34.84±22.43	19.17±1.17	2.95±0.34	3.06±0.38	1.98±0.82	34.84±22.43	1.67±2.89	5±4.58	8±8	11±14.18	13±39.88
G177	3	69.83±26.9	87.5±21.65	140.5±32.91	37.23±10.93	79.22±1.07	9.78±1.21	34.62±22.29	18.17±0.93	2.53±0.72	2.45±0.53	1.92±1.13	34.62±22.29	7±7.55	17.67±17.5	20.67±20.03	30.67±35.8	32±16.09
G178	3	66.5±23.4	89.17±19.34	146.17±28.59	34.67±11.08	89.61±8.58	9.11±1.14	37.74±24.29	18.33±0.34	2.72±0.93	2.77±1.01	1.82±1.01	37.74±24.29	7.5±10.9	19±20.07	21.33±20.13	32.67±35.23	34.33±35.38
G179	3	70.67±23.54	89.17±16.74	145.33±28.87	34.51±6.96	92±7.88	9.47±1.32	35.33±22.75	18.61±0.67	2.85±0.72	2.9±0.81	1.86±0.87	35.33±22.75	2±2.65	13.67±18.72	17.33±20.53	29.67±39.88	31±35.02
G180	3	72.17±24.61	91.5±18.19	145±31.28	37.43±6.91	90.28±6.27	9.83±1.26	32.04±20.63	18.5±0.76	2.91±0.69	3.02±0.87	1.71±0.76	32.04±20.63	4.33±4.04	11.5±13.26	26.67±29.7	31.67±35.95	36.33±39.15
