# Supplementary material for: Genetic architecture of adult-plant resistance to stripe rust in bread wheat (Triticum aestivum L.) association panel
Source: Front Plant Sci. 2023 Dec 7;14:1256770. doi: 10.3389/fpls.2023.1256770 (PMC10733515; doi:10.3389/fpls.2023.1256770)
Supplement: Supplementary file 7 [file Table_4.xls]

## Sheet: Sheet1
Supplementary Table 4. Summary of individual Marker-Trait Associations for yellow rust severity resistance. The table reports yellow rust severity traits, Allele ID, Chromosome, phyiscal position, significance value (p. value a), addative effect, MAF= Minor allele frequency, SNP position, and "R2 " value = proportion of phenotypic variation explained by marker. YRPH = coefficient of infection at …
Trait_Location	AlleleID	Chromosome	Position (bp)	P.value	maf	Nobs	Rsquare	Add effect	P.value (-log(p value)	Agronomic Trait
YRF_Combined	1062638|F|0-63:G>A-63:G>A	1A	512496605	2.07474e-10	0.0646067	178	10.5288	-13.6792	9.68304	Yellow rust severity at flowering
YRF_Combined	1080608|F|0-31:T>C-31:T>C	1A	588261371	3.93115e-07	0.134831	178	10.4598	-9.08758	6.40548	Yellow rust severity at flowering
YRF_Combined	3951391|F|0-7:A>C-7:A>C	2D	74936166	0.000422318	0.148876	178	10.2384	-5.0535	3.37436	Yellow rust severity at flowering
YRF_Combined	4329688|F|0-33:A>T-33:A>T	2D	591603469	0.000748213	0.123596	178	11.6542	-7.07552	3.12597	Yellow rust severity at flowering
YRF_Combined	985245|F|0-35:A>G-35:A>G	3B	20999249	0.000255824	0.162921	178	10.4305	6.2223	3.59206	Yellow rust severity at flowering
YRF_Combined	1393516|F|0-15:G>A-15:G>A	3D	569281482	3.38419e-07	0.359551	178	10.2114	5.4815	6.47055	Yellow rust severity at flowering
YRF_Combined	7351530|F|0-11:G>A-11:G>A	5A	46483467	1.49248e-08	0.0365169	178	10.0374	17.6224	7.82609	Yellow rust severity at flowering
YRF_Combined	5582673|F|0-31:G>T-31:G>T	5A	81392307	2.63579e-05	0.0449438	178	12.1332	-10.9626	4.57909	Yellow rust severity at flowering
YRF_Holeta	5371122|F|0-24:G>C-24:G>C	2A	733216778	0.00097223	0.176966	178	10.7366	5.90301	3.01223	Yellow rust severity at flowering
YRF_Holeta	2262895|F|0-38:G>C-38:G>C	2B	410189157	0.000332645	0.134831	178	11.6905	6.74248	3.47802	Yellow rust severity at flowering
YRF_Holeta	1073870|F|0-52:G>T-52:G>T	3A	250818410	0.000585186	0.188202	178	10.5802	4.74716	3.23271	Yellow rust severity at flowering
YRF_Holeta	1207429|F|0-60:A>T-60:A>T	3A	639713075	7.34048e-05	0.129213	178	10.343	6.91744	4.13428	Yellow rust severity at flowering
YRF_Holeta	1108433|F|0-35:C>T-35:C>T	5A	429474426	0.000425039	0.148876	178	10.5669	5.25427	3.37157	Yellow rust severity at flowering
YRF_Holeta	1214898|F|0-48:C>A-48:C>A	7A	96563306	0.000950254	0.494382	178	10.7366	3.86558	3.02216	Yellow rust severity at flowering
YRF_Holeta	2246599|F|0-51:G>C-51:G>C	7D	14621383	0.00091211	0.477528	178	10.7433	-3.41383	3.03995	Yellow rust severity at flowering
YRF_kulmsa	1052695|F|0-41:C>G-41:C>G	1A	16417326	0.000614535	0.463483	178	9.79345	-4.82315	3.13163	Yellow rust severity at flowering
YRF_kulmsa	2294592|F|0-64:T>C-64:T>C	1B	73576935	0.000738536	0.0449438	178	9.37454	10.2195	3.10297	Yellow rust severity at flowering
YRF_kulmsa	4910323|F|0-27:C>A-27:C>A	1D	54339059	0.000216828	0.0730337	178	7.94264	9.38273	3.16906	Yellow rust severity at flowering
YRF_kulmsa	1062073|F|0-41:C>T-41:C>T	7A	44352216	0.000677545	0.483146	178	9.15558	4.9199	3.13322	Yellow rust severity at flowering
YRF_Meraro	1080608|F|0-31:T>C-31:T>C	1A	588261371	0.000735841	0.134831	178	11.8425	-15.5549	3.13322	Yellow rust severity at flowering
YRF_Meraro	1000215|F|0-22:G>T-22:G>T	2A	772984442	1.8422e-05	0.0898876	178	14.0536	18.8876	4.73466	Yellow rust severity at flowering
YRF_Meraro	4910926|F|0-20:T>C-20:T>C	2B	768053989	0.000827298	0.0870787	178	11.747	16.9178	3.08234	Yellow rust severity at flowering
YRF_Meraro	2264044|F|0-68:T>C-68:T>C	3B	463461507	0.00043691	0.157303	178	12.1466	-14.079	3.35961	Yellow rust severity at flowering
YRF_Meraro	988248|F|0-62:C>A-62:C>A	4B	66799362	0.000895176	0.0842697	178	11.747	-12.8938	3.04809	Yellow rust severity at flowering
YRF_Meraro	7351530|F|0-11:G>A-11:G>A	5A	46483467	3.96183e-17	0.0365169	178	11.9728	71.2251	16.4021	Yellow rust severity at flowering
YRF_Meraro	7351742|F|0-7:C>A-7:C>A	5D	515407161	3.10347e-08	0.0561798	178	13.1152	33.8398	7.50815	Yellow rust severity at flowering
YRF_Meraro	1103333|F|0-58:C>T-58:C>T	5D	529525683	0.000383127	0.115169	178	11.5504	17.5743	3.41666	Yellow rust severity at flowering
YRF_Meraro	1021513|F|0-60:G>A-60:G>A	5D	529525749	0.00016417	0.103933	178	11.5282	-20.0102	3.78471	Yellow rust severity at flowering
YRF_Meraro	1150470|F|0-10:C>T-10:C>T	5D	533205336	0.000116029	0.0870787	178	12.9841	21.2605	3.93543	Yellow rust severity at flowering
YRF_Meraro	1019642|F|0-23:A>G-23:A>G	6B	291067106	0.000248903	0.280899	178	12.5296	9.93773	3.60397	Yellow rust severity at flowering
YRF_Meraro	4991969|F|0-16:T>C-16:T>C	6B	476032032	0.000203861	0.0786517	178	11.6803	11.9024	3.69067	Yellow rust severity at flowering
YRF_Meraro	1034248|F|0-41:T>C-41:T>C	6B	583215607	0.00033067	0.0786517	178	11.8301	20.9671	3.48061	Yellow rust severity at flowering
YRF_Meraro	1043873|F|0-67:C>T-67:C>T	7A	50346076	0.000968437	0.11236	178	11.747	-14.8332	3.01393	Yellow rust severity at flowering
YRF_Meraro	989752|F|0-42:G>A-42:G>A	7A	128909455	0.00087461	0.123596	178	11.747	-13.4519	3.05819	Yellow rust severity at flowering
YRH_Combined	1002704|F|0-50:T>C-50:T>C	2B	243083729	0.000192502	0.19382	178	10.5288	-4.11138	3.71556	Yellow rust severity at heading
YRH_Combined	2279027|F|0-66:G>T-66:G>T	2B	647897009	0.000306724	0.179775	178	10.0374	4.60226	3.51325	Yellow rust severity at heading
YRH_Holeta	3020463|F|0-7:A>G-7:A>G	1D	7734813	0.000626417	0.238764	178	1.29882	-2.82647	3.20314	Yellow rust severity at heading
YRH_Holeta	2279027|F|0-66:G>T-66:G>T	2B	647897009	0.000429696	0.179775	178	1.29882	3.50648	3.36684	Yellow rust severity at heading
YRH_Holeta	1212106|F|0-13:T>C-13:T>C	2B	790748970	9.19695e-05	0.13764	178	1.29882	-5.04186	4.03636	Yellow rust severity at heading
YRH_Holeta	1393706|F|0-36:C>T-36:C>T	2B	793146869	0.000676969	0.143258	178	1.29882	4.12188	3.16943	Yellow rust severity at heading
YRH_Holeta	999811|F|0-24:G>C-24:G>C	3B	787853986	0.000448331	0.103933	178	1.29882	3.83489	3.3484	Yellow rust severity at heading
YRH_Holeta	1342361|F|0-49:C>G-49:C>G	3D	399294085	0.000537177	0.151685	178	1.29882	4.12345	3.26988	Yellow rust severity at heading
YRH_Holeta	1228884|F|0-6:C>T-6:C>T	6B	664501564	8.95813e-05	0.0870787	178	1.29882	5.82104	4.04778	Yellow rust severity at heading
YRH_Holeta	1862737|F|0-44:C>G-44:C>G	6B	689032602	0.000852494	0.404494	178	1.29882	2.75385	3.06931	Yellow rust severity at heading
YRH_Holeta	1214898|F|0-48:C>A-48:C>A	7A	96563306	0.000513213	0.494382	178	1.29882	2.95194	3.2897	Yellow rust severity at heading
YRH_Holeta	2253374|F|0-35:G>A-35:G>A	7D	9295305	0.000718338	0.485955	178	1.29882	2.54236	3.14367	Yellow rust severity at heading
YRH_Holeta	981105|F|0-33:G>A-33:G>A	7D	13454220	0.000273004	0.441011	178	1.29882	2.81515	3.56383	Yellow rust severity at heading
YRH_Holeta	1054974|F|0-30:A>C-30:A>C	7D	13606474	0.000672166	0.452247	178	1.29882	-2.50001	3.17252	Yellow rust severity at heading
YRH_Meraro	1002704|F|0-50:T>C-50:T>C	2B	243083729	3.38136e-07	0.19382	178	8.85246	-6.89814	6.47091	Yellow rust severity at heading
YRH_Meraro	1072755|F|0-30:G>A-30:G>A	3A	733636208	0.000456326	0.30618	178	9.36131	-4.88344	3.34072	Yellow rust severity at heading
YRH_Meraro	1051386|F|0-13:A>G-13:A>G	7D	353496936	0.000446896	0.151685	178	9.7843	7.38901	3.34979	Yellow rust severity at heading
YRH_Kulumsa	2294592|F|0-64:T>C-64:T>C	1B	73576935	0.000295906	0.0449438	178	11.1627	9.90139	3.52885	Yellow rust severity at heading
YRH_Kulumsa	1209368|F|0-25:A>G-25:A>G	1B	687536131	0.000834099	0.13764	178	10.6535	6.53529	3.07878	Yellow rust severity at heading
YRH_Kulumsa	996534|F|0-32:A>G-32:A>G	1D	49605264	0.000438486	0.0477528	178	11.4801	-9.21325	3.35804	Yellow rust severity at heading
YRH_Kulumsa	4910323|F|0-27:C>A-27:C>A	1D	54339059	0.000157916	0.0730337	178	11.7432	8.68059	3.80157	Yellow rust severity at heading
YRH_Kulumsa	1014633|F|0-11:A>G-11:A>G	4D	455618789	0.000695171	0.44382	178	11.326	4.06403	3.15791	Yellow rust severity at heading
YRH_Kulumsa	2259257|F|0-11:A>C-11:A>C	6B	675702168	0.000626306	0.176966	178	10.6735	5.46824	3.20321	Yellow rust severity at heading
YRH_Kulumsa	1062073|F|0-41:C>T-41:C>T	7A	44352216	0.000924197	0.483146	178	10.8612	4.35382	3.03424	Yellow rust severity at heading
YRM_Combined	1094246|F|0-48:A>G-48:A>G	1A	337947849	0.000408631	0.120787	178	10.9688	7.62093	3.38867	Yellow rust severity at maturity
YRM_Combined	2294592|F|0-64:T>C-64:T>C	1B	73576935	0.000893728	0.0449438	178	12.2782	9.84346	3.04879	Yellow rust severity at maturity
YRM_Holeta	986475|F|0-5:A>G-5:A>G	2B	74203726	0.000118587	0.379213	178	7.15098	5.3126	3.92596	Yellow rust severity at maturity
YRM_Holeta	1007753|F|0-12:T>G-12:T>G	2B	237588008	0.000824935	0.146067	178	7.23997	-5.61566	3.08358	Yellow rust severity at maturity
YRM_Holeta	2264603|F|0-5:T>C-5:T>C	2B	759523837	0.000344809	0.469101	178	10.346	5.11182	3.46242	Yellow rust severity at maturity
YRM_Holeta	1245237|F|0-24:G>A-24:G>A	2B	759764778	0.000504404	0.449438	178	7.09704	4.84509	3.29722	Yellow rust severity at maturity
YRM_Holeta	1115452|F|0-30:C>G-30:C>G	2B	760853647	0.000512339	0.483146	178	9.12642	4.83863	3.29044	Yellow rust severity at maturity
YRM_Holeta	1073870|F|0-52:G>T-52:G>T	3A	250818410	0.000449071	0.188202	178	7.14414	6.10614	3.34768	Yellow rust severity at maturity
YRM_Holeta	1207429|F|0-60:A>T-60:A>T	3A	639713075	0.00088465	0.129213	178	7.1845	7.36893	3.05323	Yellow rust severity at maturity
YRM_Holeta	4989165|F|0-6:C>T-6:C>T	6A	51769657	0.000566866	0.132022	178	9.76055	6.663	3.24652	Yellow rust severity at maturity
YRM_Meraro	2249474|F|0-6:A>G-6:A>G	1B	561151613	0.00064728	0.0786517	178	8.52968	-7.55871	3.18891	Yellow rust severity at maturity
YRM_Meraro	2249524|F|0-32:C>T-32:C>T	2D	576290797	2.2355e-11	0.199438	178	10.8579	-10.047	10.6506	Yellow rust severity at maturity
YRM_Meraro	1072755|F|0-30:G>A-30:G>A	3A	733636208	1.52196e-06	0.30618	178	10.7396	-5.66655	5.8176	Yellow rust severity at maturity
YRM_Meraro	1101425|F|0-12:G>A-12:G>A	3A	739951852	0.000197522	0.233146	178	8.42355	4.48329	3.70439	Yellow rust severity at maturity
YRM_Meraro	3025953|F|0-25:G>A-25:G>A	4A	521603853	2.15162e-13	0.160112	178	9.96483	11.9497	12.6672	Yellow rust severity at maturity
YRM_Meraro	988680|F|0-37:C>T-37:C>T	4B	138472187	1.11091e-09	0.157303	178	11.784	10.0957	8.95432	Yellow rust severity at maturity
YRM_Meraro	1228444|F|0-46:C>T-46:C>T	5A	36021495	0.000841571	0.244382	178	9.63227	4.38879	3.07491	Yellow rust severity at maturity
YRM_Meraro	1113867|F|0-8:G>A-8:G>A	6B	687185128	0.000429935	0.146067	178	8.81931	-6.48937	3.3666	Yellow rust severity at maturity
YRM_Meraro	1216524|F|0-20:C>T-20:C>T	7A	730639307	3.58636e-05	0.120787	178	8.42983	6.23444	4.44535	Yellow rust severity at maturity
YRM_Kulmsa	1094246|F|0-48:A>G-48:A>G	1A	337947849	0.000601261	0.120787	178	13.5744	9.27628	3.22094	Yellow rust severity at maturity
YRM_Kulmsa	2294592|F|0-64:T>C-64:T>C	1B	73576935	0.000348755	0.0449438	178	13.3992	13.2049	3.45748	Yellow rust severity at maturity
YRM_Kulmsa	1120791|F|0-30:A>G-30:A>G	1B	512632641	0.000700113	0.196629	178	13.5744	8.22202	3.15483	Yellow rust severity at maturity
YRM_Kulmsa	996534|F|0-32:A>G-32:A>G	1D	49605264	0.000389614	0.0477528	178	13.5744	-12.5308	3.40937	Yellow rust severity at maturity
YRM_Kulmsa	4910323|F|0-27:C>A-27:C>A	1D	54339059	0.000246018	0.0730337	178	13.9998	11.3804	3.60903	Yellow rust severity at maturity
YRM_Kulmsa	1062073|F|0-41:C>T-41:C>T	7A	44352216	0.000948976	0.483146	178	13.5744	5.85903	3.02274	Yellow rust severity at maturity
YRMM_Combined	1094246|F|0-48:A>G-48:A>G	1A	337947849	0.000669963	0.120787	178	11.153	7.02437	3.17395	Yellow rust severity at Mid-maturity
YRMM_Holeta	986475|F|0-5:A>G-5:A>G	2B	74203726	0.000556349	0.379213	178	10.727	4.53571	3.25465	Yellow rust severity at Mid-maturity
YRMM_Holeta	3064848|F|0-8:A>G-8:A>G	2B	454344609	0.000853371	0.22191	178	10.0136	4.80399	3.06886	Yellow rust severity at Mid-maturity
YRMM_Holeta	2279027|F|0-66:G>T-66:G>T	2B	647897009	0.00028729	0.179775	178	11.0398	5.92178	3.54168	Yellow rust severity at Mid-maturity
YRMM_Holeta	2264603|F|0-5:T>C-5:T>C	2B	759523837	0.000433107	0.469101	178	10.9196	4.76521	3.36341	Yellow rust severity at Mid-maturity
YRMM_Holeta	1115452|F|0-30:C>G-30:C>G	2B	760853647	0.000336833	0.483146	178	10.2344	4.72459	3.47259	Yellow rust severity at Mid-maturity
YRMM_Holeta	1207429|F|0-60:A>T-60:A>T	3A	639713075	0.000177938	0.129213	178	10.7808	7.83229	3.74973	Yellow rust severity at Mid-maturity
YRMM_Holeta	1108433|F|0-35:C>T-35:C>T	5A	429474426	0.000138397	0.148876	178	12.7471	6.76642	3.85887	Yellow rust severity at Mid-maturity
YRMM_Holeta	1214898|F|0-48:C>A-48:C>A	7A	96563306	0.000833612	0.494382	178	10.1143	4.6688	3.07904	Yellow rust severity at Mid-maturity
YRMM_Holeta	2246599|F|0-51:G>C-51:G>C	7D	14621383	0.000973745	0.477528	178	11.4696	-4.05798	3.01155	Yellow rust severity at Mid-maturity
YRMM_Meraro	1115117|F|0-21:T>C-21:T>C	2B	743311212	0.000879838	0.407303	178	8.71085	-6.73087	3.0556	Yellow rust severity at Mid-maturity
YRMM_Meraro	1072755|F|0-30:G>A-30:G>A	3A	733636208	0.000308821	0.30618	178	9.80998	-7.05742	3.51029	Yellow rust severity at Mid-maturity
YRMM_Meraro	4003838|F|0-67:C>T-67:C>T	4B	15149905	0.000342016	0.303371	178	12.2062	7.35209	3.46595	Yellow rust severity at Mid-maturity
YRMM_Meraro	3385417|F|0-31:C>G-31:C>G	4B	15752078	0.000570323	0.289326	178	10.4444	6.73293	3.24388	Yellow rust severity at Mid-maturity
YRMM_Meraro	3029334|F|0-20:G>A-20:G>A	6B	8235349	0.000266563	0.101124	178	10.3059	-11.8416	3.5742	Yellow rust severity at Mid-maturity
YRMM_Kulmsa	1094246|F|0-48:A>G-48:A>G	1A	337947849	0.00046227	0.120787	178	13.6276	8.73994	3.3351	Yellow rust severity at Mid-maturity
YRMM_Kulmsa	2294592|F|0-64:T>C-64:T>C	1B	73576935	0.000386277	0.0449438	178	13.5902	12.1161	3.4131	Yellow rust severity at Mid-maturity
YRMM_Kulmsa	996534|F|0-32:A>G-32:A>G	1D	49605264	0.000611551	0.0477528	178	13.1452	-11.2044	3.21357	Yellow rust severity at Mid-maturity
YRMM_Kulmsa	4910323|F|0-27:C>A-27:C>A	1D	54339059	0.000326717	0.0730337	178	13.6237	10.318	3.48583	Yellow rust severity at Mid-maturity
YRMM_Kulmsa	2259257|F|0-11:A>C-11:A>C	6B	675702168	0.000757332	0.176966	178	10.727	6.71546	3.12071	Yellow rust severity at Mid-maturity
YRMM_Kulmsa	1062073|F|0-41:C>T-41:C>T	7A	44352216	0.000415192	0.483146	178	13.161	5.76469	3.38175	Yellow rust severity at Mid-maturity
YRPH_Combined	1214020|F|0-68:A>C-68:A>C	1D	54911805	0.000407695	0.0449438	178	2.18595	-4.96918	3.38966	Yellow rust severity at pre-heading
YRPH_Combined	1016489|F|0-36:C>T-36:C>T	2A	750201766	0.000815327	0.0842697	178	11.9818	3.43391	3.08867	Yellow rust severity at pre-heading
YRPH_Combined	2279027|F|0-66:G>T-66:G>T	2B	647897009	0.000757848	0.179775	178	12.2599	2.56211	3.12042	Yellow rust severity at pre-heading
YRPH_Combined	3064511|F|0-11:T>C-11:T>C	3A	516733247	0.000334667	0.182584	178	11.3344	2.71384	3.47539	Yellow rust severity at pre-heading
YRPH_Combined	980915|F|0-66:G>A-66:G>A	3A	517095336	0.000147373	0.297753	178	11.0575	2.17879	3.83158	Yellow rust severity at pre-heading
YRPH_Holeta	3020463|F|0-7:A>G-7:A>G	1D	7734813	0.000598881	0.238764	178	2.18595	-1.89359	3.22266	Yellow rust severity at pre-heading
YRPH_Holeta	2279027|F|0-66:G>T-66:G>T	2B	647897009	0.000349459	0.179775	178	2.18595	2.3764	3.4566	Yellow rust severity at pre-heading
YRPH_Holeta	1201503|F|0-16:T>C-16:T>C	3A	565574116	0.000397427	0.168539	178	2.18595	2.28294	3.40074	Yellow rust severity at pre-heading
YRPH_Holeta	1342361|F|0-49:C>G-49:C>G	3D	399294085	0.00076447	0.151685	178	2.18595	2.67888	3.11664	Yellow rust severity at pre-heading
YRPH_Holeta	1118950|F|0-32:C>A-32:C>A	4A	603746204	0.000331827	0.348315	178	2.18595	-2.0982	3.47909	Yellow rust severity at pre-heading
YRPH_Holeta	1862737|F|0-44:C>G-44:C>G	6B	689032602	0.000168431	0.404494	178	10.9662	2.06569	3.77358	Yellow rust severity at pre-heading
YRPH_Kulmsa	2294592|F|0-64:T>C-64:T>C	1B	73576935	4.30937e-07	0.0449438	178	13.3969	6.7741	6.36559	Yellow rust severity at pre-heading
YRPH_Kulmsa	2278925|F|0-13:A>C-13:A>C	1B	605007601	0.000340241	0.199438	178	11.277	2.97526	3.46821	Yellow rust severity at pre-heading
YRPH_Meraro	2282741|F|0-68:A>G-68:A>G	1A	481514973	0.000598604	0.393258	178	10.7936	-3.48972	3.22286	Yellow rust severity at pre-heading
YRPH_Meraro	5969589|F|0-49:C>G-49:C>G	1D	244963962	0.000577158	0.157303	178	14.1396	-4.23424	3.23871	Yellow rust severity at pre-heading
YRPH_Meraro	2261229|F|0-10:C>A-10:C>A	2B	727221588	0.000426183	0.314607	178	10.2724	4.09552	3.3704	Yellow rust severity at pre-heading
YRPH_Meraro	992248|F|0-39:T>C-39:T>C	5B	208728682	0.000658309	0.160112	178	9.66748	3.719	3.18157	Yellow rust severity at pre-heading
