# Supplementary material for: Genetic architecture of adult-plant resistance to stripe rust in bread wheat (Triticum aestivum L.) association panel
Source: Front Plant Sci. 2023 Dec 7;14:1256770. doi: 10.3389/fpls.2023.1256770 (PMC10733515; doi:10.3389/fpls.2023.1256770)
Supplement: Supplementary file 8 [file Table_5.xls]

## Sheet: Sheet1
Supplementary Table 5. Putative QTLs identified across bread wheat chromosomes for yellow rust resistance QTL= Quantitative trait locus; Chr = Chromosomes, MTAs = Marker-trait associations, position* = position (Mbp) of the left flanking marker, Position** = position (Mbp) of right flanking marker, Phenotype_Location = yellow rust severity measured at individual or across location (Holetta, Kulum…
No	Putative QTL	Chr	Position (bp)	No.of MTAs	Flanking Markers			R-square	Phenotypes _Location
					Position*	Left /Right	Position** (Mbp
1	qYrS.01	1A	16417326	1	15807314	3957580|F|0-27:C>G-27:C>G/1144942|F|0-8:A>G-8:A>G	16914006	9.79345	YRF_Combined
2	qYrS.02	1A	337947849	7	320331165	990732|F|0-35:C>A-35:C>A/1002101|F|0-39:C>T-39:C>T	339927631	10.57-13.63	YRM_Combined, YRM_Kulumsa, YRMM_Combined, YRMM_Kulumsa, YRPH_Meraro
3	qYrS.03	1A	512496605	2	512491703	2263444|F|0-36:A>G-36:A>G/1211261|F|0-25:T>C-25:T>C	513209052	10.53-10.74	YRF_Combined,
4	qYrS.04	1A	588261371	2	587860834	1274604|F|0-57:C>T-57:C>T/1224168|F|0-63:A>G-63:A>G	589629264	10.46-11.84	YRF_Combined, YRF_Meraro
5	qYrS.06	1B	73576935	6	72712433	3937513|F|0-44:A>C-44:A>C/1262351|F|0-27:C>A-27:C>A	83205362	10.53-13.59	YRM_Combined, YRM_Kulumsa, YRMM_Holeta, YRMM_Kulumsa & YRPH_Meraro
6	qYrS.07	1B	512632641-561151613	2	510601562	1713910|F|0-14:T>C-14:T>C/987187|F|0-28:C>G-28:C>G	561269842	8.53-13.57	YRM_Kulumsa & YRM_Meraro
7	qYrS.08	1B	605007601-687536131	2	604837044	1209708|F|0-39:C>T-39:C>T/2249179|F|0-42:T>G-42:T>G	2444404	10.65-1128	YRPH_Kulumsa & YRH_Kulumsa
8	qYrS.09	1D	7734813	2	6226459	1104052|F|0-5:A>G-5:A>G/3023474|F|0-6:C>T-6:C>T	9029459	1.30-2.19	YRH_Holeta & YRPH_Holeta
9	qYrS.10	1D	49605264-54911805	10	47652015	1127992|F|0-7:G>C-7:G>C/2242488|F|0-15:G>C-15:G>C	57506385	2.19-14.00	YRH_Kulumsa, YRM_Kulumsa , YRMM_Kulumsa, YRF_Kulumsa, YRH_Kulumsa & YRPH_Combined
10	qYrS.11	1D	244963962	1	238997014	2247033|F|0-5:A>T-5:A>T/1083752|F|0-19:G>A-19:G>A	261777240	14.14	YRPH_Meraro
11	qYrS.12	2A	733216778-750201766	2	731374489	7478588|F|0-11:C>G-11:C>G/1093498|F|0-43:G>T-43:G>T	750550903	10.74-1198	YRF_Holeta & YRPH_Combined
12	qYrS.13	2B	74203726	3	73990357	1025958|F|0-22:A>G-22:A>G/1204183|F|0-19:C>T-19:C>T	75832494	7.15-10.73	YRM_Holeta & YRMM_Holeta
13	qYrS.14	2B	237588008-243083729	3	237159653	1128307|F|0-57:G>T-57:G>T/3064852|F|0-14:G>A-14:G>A	249191759	7.24-10.53	YRM_Holeta, YRH_Combined & YRH_Meraro
14	qYrS.15	2B	410189157	1	409664071	1093481|F|0-22:C>T-22:C>T/4992185|F|0-35:C>T-35:C>T	410716788	11.69	YRF_Holeta
15	qYrS.16	2B	454344609	1	449468660	4910395|F|0-16:A>T-16:A>T/3534040|F|0-15:C>A-15:C>A	454848925	10.01	YRMM_Holeta
16	qYrS.17	2B	647897009	6	642790402	995800|F|0-30:A>G-30:A>G/982140|F|0-21:C>G-21:C>G	649534209	1.30-12.26	YRH_Combined, YRH_Holeta, YRMM_Holeta, YRPH_Combined & YRPH_Holeta
17	qYrS.18	2B	727221588	1	726135901	1028885|F|0-29:G>C-29:G>C/1009576|F|0-20:G>A-20:G>A	728953085	10.27	YRPH_Meraro
18	qYrS.19	2B	743311212	1	742460377	1232860|F|0-63:A>C-63:A>C/1096436|F|0-57:G>T-57:G>T	743320809	8.71	YRMM_Meraro
19	qYrS.20	2B	759523837-768053989	6	759175656	1190612|F|0-11:T>G-11:T>G/1090951|F|0-41:G>A-41:G>A	769262952	7.10-11.75	YRM_Holeta, YRMM_Holeta, YRM_Kulumsa, YRM_Holeta, YRMM_Holeta & YRF_Meraro
20	qYrS.21	2B	790748970-793146869	2	790748904	1218618|F|0-26:T>A-26:T>A/1211829|F|0-28:T>G-28:T>G	793517532	1.3	YRH_Holeta & YRH_Holeta
21	qYrS.22	2D	74936166	2	74929509	977602|F|0-51:A>G-51:A>G/2248376|F|0-64:A>G-64:A>G	75260741	9.374-10.24	YRF_Combined-
22	qYrS.23	2D	576290797	3	575705518	1249530|F|0-11:A>C-11:A>C/995850|F|0-55:G>C-55:G>C	576290863	10.856-13.11	YRM_Meraro &
23	qYrS.24	2D	591603469	1	591575616	5373802|F|0-11:T>C-11:T>C/1286277|F|0-52:A>G-52:A>G	593032041	11.65	YRF_Combined
24	qYrS.25	3A	250818410	4	235367940	5411362|F|0-51:G>A-51:G>A/1112462|F|0-18:G>A-18:G>A	257291100	7.14-10.58	YRF_Holeta, , & YRM_Holeta
25	qYrS.26	3A	565574116	1	565456003	1133347|F|0-53:T>C-53:T>C/1237190|F|0-7:T>C-7:T>C	572529998	1.19	YRPH_Holeta
26	qYrS.27	3A	639713075	4	639656543	2279154|F|0-27:C>T-27:C>T/1040728|F|0-65:T>C-65:T>C	640448153	7.184-10.78	YRF_Holeta, , YRM_Holeta & YRMM_Holeta
27	qYrS.28	3A	733636208-739951852	5	733330304	991604|F|0-46:A>G-46:A>G/2265277|F|0-35:A>C-35:A>C	739975284	8.42-10.74	YRH_Meraro, YRM_Meraro, YRMM_Meraro & YRM_Meraro
28	qYrS.29	3B	20999249	1	20826251	1135829|F|0-43:C>G-43:C>G/1089285|F|0-12:G>A-12:G>A	21863643	10.43	YRF_Combined
29	qYrS.32	3B	463461507	2	463202357	5325155|F|0-26:G>T-26:G>T/1020069|F|0-64:G>A-64:G>A	473708936	12.15-14.05	YRF_Meraro &
30	qYrS.33	3B	787853986	1	787810930	1039960|F|0-7:C>T-7:C>T/1090137|F|0-37:C>A-37:C>A	788195824	1.3	YRH_Holeta
31	qYrS.34	3D	339476105	3	337247920	994556|F|0-12:C>T-12:C>T/3937988|F|0-67:G>A-67:G>A	349111387	1.30-11.65	YRH_Kulumsa & YRPH_Holeta
32	qYrS.35	3D	569281482	1	568871407	2259787|F|0-7:A>G-7:A>G/1218288|F|0-20:A>G-20:A>G	571054885	10.21	YRF_Combined
33	qYrS.36	4A	521603853	1	520685128	100763811|F|0-27:T>C-27:T>C/1165073|F|0-36:T>C-36:T>C	531682048	9.96483	YRM_Meraro
34	qYrS.37	4A	603746204	1	601841436	1397352|F|0-18:C>G-18:C>G/2255861|F|0-31:A>G-31:A>G	608072436	2.18595	YRPH_Holeta
35	qYrS.38	4B	15149905	2	14841843	1240150|F|0-12:G>A-12:G>A/3034460|F|0-13:T>C-13:T>C	15183909	10.44-12.21	YRMM_Meraro & YRMM_Meraro
36	qYrS.39	4B	66799362	2	64807791	1016230|F|0-27:T>G-27:T>G/1110379|F|0-38:C>A-38:C>A	67006437	11.75-11.79	YRF_Meraro &
37	qYrS.40	4B	138472187	1	134824702	1026550|F|0-42:T>C-42:T>C/5323926|F|0-23:C>T-23:C>T	139546263	11.78	YRM_Meraro
38	qYrS.41	4D	455618789	1	455472305	3027622|F|0-8:G>A-8:G>A/1173173|F|0-5:C>T-5:C>T	456054444	11.33	YRH_Kulumsa
39	qYrS.42	5A	36021495	5	34657513	995502|F|0-8:C>T-8:C>T/1128589|F|0-27:T>C-27:T>C	36365068	9.16-12.13	YRM_Meraro, YRF_Combined, YRF_Meraro, & YRF_Combined
40	qYrS.43	5A	429474426	3	417313880	4260954|F|0-26:C>T-26:C>T/1703104|F|0-27:T>C-27:T>C	436890364	10.04-12.75	YRF_Holeta, & YRMM_Holeta
41	qYrS.44	5B	208728682	1	194139661	7336013|F|0-20:G>A-20:G>A/993622|F|0-21:C>T-21:C>T	228277789	3.719	YRPH_Meraro
42	qYrS.45	5D	515407161	1	515042025	1072421|F|0-31:T>C-31:T>C/4003049|F|0-20:G>A-20:G>A	515411132	13.1152	YRF_Meraro
43	qYrS.46	5D	529525683	1	529227968	1074650|F|0-5:A>G-5:A>G/1021513|F|0-60:G>A-60:G>A	529525749	11.55	YRF_Meraro
44	qYrS.47	5D	533205336	1	533198477	1091544|F|0-62:C>T-62:C>T/1045790|F|0-38:G>A-38:G>A	533544970	9.76	YRM_Holeta
45	qYrS.48	6A	51769657	1	49768768	1002532|F|0-61:T>A-61:T>A/19484471|F|0-29:C>T-29:C>T	51769657	10.3059	YRMM_Meraro
46	qYrS.49	6B	8235349	1	8049236	995807|F|0-17:C>T-17:C>T/3029334|F|0-20:G>A-20:G>A	8235349	12.5296	YRF_Meraro
47	qYrS.50	6B	291067106	1	290201782	1018874|F|0-36:G>A-36:G>A/1035461|F|0-39:T>C-39:T>C	301571656	11.6803	YRF_Meraro
48	qYrS.51	6B	476032032-583215607	2	474821849	998394|F|0-24:G>A-24:G>A/1106830|F|0-19:C>T-19:C>T	583334012	11.68-11.83	YRF_Meraro
49	qYrS.52	6B	664501564	1	664457926	1021674|F|0-67:C>T-67:C>T/1012196|F|0-18:A>C-18:A>C	665128011	1.3	YRH_Holeta
50	qYrS.53	6B	675702168	6	675620421	3022065|F|0-20:G>A-20:G>A/2255000|F|0-37:T>C-37:T>C	676163297	1.30-10.97	YRH_Kulumsa, YRMM_Kulumsa, YRM_Meraro, YRF_Holeta & YRPH_Holeta
51	qYrS.54	7A	12800907-50346076	7	12099978	984908|F|0-65:C>T-65:C>TT/1201828|F|0-47:T>C-47:T>C	50346346	9.1556-13.57	YRF_Kulumsa, , YRH_Kulumsa, YRM_Kulumsa, YRMM_Kulumsa & YRF_Meraro
52	qYrS.55	7A	96563306-128909455	5	95895534	1036504|F|0-9:C>T-9:C>T/982709|F|0-31:G>A-31:G>A	128969214	1.30-12.14	YRF_Holeta, , YRH_Holeta, YRMM_Holeta & YRF_Meraro
53	qYrS.56	7D	9295305-14621383	7	7744813	4911180|F|0-7:A>T-7:A>T/1076917|F|0-55:G>A-55:G>A	14767599	1.30-1147	YRH_Holeta, YRH_Holeta, YRH_Holeta, YRF_Holeta, & YRMM_Holeta
54	qYrS.58	7D	353496936		351629441	100564434|F|0-8:T>C-8:T>C/1104290|F|0-22:T>C-22:T>C	353497260	9.7843	YRH_Meraro
