# Supplementary material for: Genetic architecture of adult-plant resistance to stripe rust in bread wheat (Triticum aestivum L.) association panel
Source: Front Plant Sci. 2023 Dec 7;14:1256770. doi: 10.3389/fpls.2023.1256770 (PMC10733515; doi:10.3389/fpls.2023.1256770)
Supplement: Supplementary file 9 [file Table_6.xls]

## Sheet: Gene ontology 
Supplementary Table 6. High-confidence genes and gene models detected within the identified yellow rust resistance associated QTL regions. High-confident genes annotated from IWGSC CS RefSeq ver. 1.0 IWGSC Annotation v.1 available at https://wheat_x005f urgi.versailles.inrae.fr/Seq-Repository/Annotations. Retrieved on 12 May 2023.
No	Putative QTL	Chr	Position (bp)	Range	Gene ID	Gene position			Gene Ontology (Biological process)
						Start	End	strand
1	qYrS.01	1A	16417326	15917326-21417326	TraesCS1A02G033600	16407008	16407008	+	defense response to bacterium
					TraesCS1A02G035400	18493615	18494853	-	response to stress
					TraesCS1A02G035600	19062157	19063423	-	defense response.
					TraesCS1A02G036300	20179711	20183942	+	egative regulation of leaf senescence.
					TraesCS1A02G037300	20888601	20889881	-	associated to induced systemic resistance
2	qYrS.02	1A	337947849	332947849-342947849	TraesCS1A02G189700	43395336	343397180	-	immune response
					TraesCS1A02G183400	333134461	333139522	-	systemic acquired resistance, salicylic acid mediated signaling pathway
					TraesCS1A02G189900	343615952	343618536	+	associated to cellular response to oxidative stress
					TraesCS1A02G183900	333868548	333886602	+	immune response-regulating cell surface receptor signaling pathway
					TraesCS1A02G184700	335115860	335116228	+	response to stress
					TraesCS1A02G189100	342387315	342391668	+	ubiquitin-protein transferase activity, ubiquitin-dependent protein catabolic process, protein autoubiquitination
3	qYrS.03	1A	512496605	511996605-517496605	TraesCS1A02G322200	512871688	512874242	+	response to biotic stimulus, associated to defense response
					TraesCS1A02G325100	516040780	516041316	-	induction by symbiont of host immune response.
					TraesCS1A02G325400	516369536	516373444	+	defense response to fungus
					TraesCS1A02G325600	516430393	516432298	+	response to microbial phytotoxin
					TraesCS1A02G325900	516563565	516574801	-	innate immune response
					TraesCS1A02G327700	517095424	517101137	-	cellular response to stress
					TraesCS1A02G327900	517186972	517187646	-	mmune effector process, activation of immune response
4	qYrS.04	1A	588261371	587761371-593261371	TraesCS1A02G441200	589820460	589822655	+	response to symbiotic fungus
					TraesCS1A02G445600	593295227	593301920	+	response to stimulus
					TraesCS1A02G444300	592313029	592316609	-	response to oxidative stress.
5	qYrS.06	1B	73576935	73076935-78576935	TraesCS1B02G086600	74226370	74234563	+	regulation of leaf senescence
					TraesCS1B02G086400	72246455	72247251	+	response to stimulus
6	qYrS.07	1B	512632641-561151613	507632641-566151613	TraesCS1B02G333500	560018875	560021191	-	to response to stress
					TraesCS1B02G333600	560175742	560178662	-	response to molecule of fungal origin
					TraesCS1B02G334900	561752758	561754260	-	to response to stress
					TraesCS1B02G30540	528358456	528360309	-	ubiquitin-protein transferase activity, ubiquitin-dependent protein catabolic process, protein autoubiquitination
					TraesCS1B02G308400	531004951	531012830	-	response to endogenous stimulus, protein ubiquitination, SCF-dependent proteasomal ubiquitin-dependent protein catabolic process, obsolete multi-organism process, SCF ubiquitin ligase complex
					TraesCS1B02G312700	536601760	536605386	+	modulation by virus of host process, multi-organism reproductive process, transport of virus in multicellular host
					TraesCS1B02G324300	549790711	549794806	+	MAPK cascade, respiratory burst involved in defense response, regulation of response to biotic stimulus, detection of biotic stimulus, systemic acquired resistance, salicylic acid mediated signaling pathway, regulation of plant-type hypersensitive response, negative regulation of defense response, defense response to bacterium, defense response to bacterium, obsolete regulation of multi-organism …
					TraesCS1B02G326600	552473380	552474529	-	respiratory burst involved in defense response, induced systemic resistance, jasmonic acid mediated signaling pathway
7	qYrS.08	1B	605007601-687536131	600007601-692536131	TraesCS1B02G371600	601267754	601268098	+	mmune response-activating signaling pathway
					TraesCS1B02G375100	5933187	605936260	-	response to symbiotic fungus
					TraesCS1B02G479100	687088286	687093181	-	to defense response.
					TraesCS1B02G480300	687785481	687789175	+	regulation of defense response, systemic acquired resistance
					TraesCS1B02G403500	633120478	633133515	-	defense response, response to biotic stimulus
					TraesCS1B02G442700	663607263	663612119	-	ubiquitin-protein transferase activity, ubiquitin-dependent protein catabolic process, protein autoubiquitination, response to stressSCF-dependent proteasomal ubiquitin-dependent protein catabolic process, obsolete multi-organism process, ubiquitin ligase complex,
					TraesCS1B02G475800	684096801	684098680	-	response to stress, obsolete multi-organism process
					TraesCS1B02G445800	665853937	665854986	-	defense response
					TraesCS1B02G440300	661929604	661930887	+	response to biotic stimulus, response to stress, obsolete multi-organism process
	qYrS.09	1D	7734813	7234813-12734813	TraesCS1D02G018500	8014222	8016565	+	systemic acquired resistance,defense response to fungus
8					TraesCS1D02G019800	8618358	8619547	-	defense response, response to abiotic stimulus
					TraesCS1D02G031100	12248604	12250931	-	defense response, response to fungus
					TraesCS1D02G019500	8473982	8474961	+	defense response
					TraesCS1D02G030300	11780392	11783116	-	respiratory burst involved in defense response, proteasome-mediated ubiquitin-dependent protein catabolic process., protein autoubiquitination, ubiquitin protein ligase activity
					TraesCS1D02G024600	10367753	10372465	+	defense response to bacterium
					TraesCS1D02G018700	8182627	8186066	-	defense response, response to biotic stimulus, obsolete multi-organism process
9	qYrS.10	1D	49605264-54911805	44605264-59911805	TraesCS1D02G060900	41300268	41302531	-	cellular response to stress
					TraesCS1D02G063100	43233811	43234041	-	response to stress
					TraesCS1D02G066000	47706578	47716370	+	regulation of cellular response to stress
					TraesCS1D02G066700	48380218	48401734	+	to defense response
					TraesCS1D02G070500	51830243	51830506	-	cellular response to stress.
10	qYrS.11	1D	244963962	244463962-249963962	TraesCS1D02G172000	245975372	245976949	-	defense response
					TraesCS1D02G173900	247507055	247507648	-	defense response to fungus
11	qYrS.12	2A	733216778-750201766	728216778-755201766	TraesCS2A02G500800	729540713	729546699	-	defense response
					TraesCS2A02G502600	731373672	731375084	+	response to stress
					TraesCS2A02G505900	734087112	734090432	+	cellular response to stress
					TraesCS2A02G506500	734347340	734352307	-	defense response
					TraesCS2A02G512100	737046055	737049316	+	efense response to fungus
					TraesCS2A02G526400	746753763	746755926	+	defense response
					TraesCS2A02G522200	744638919	744642776	-	ubiquitin-protein transferase activity, response to stimulus, protein autoubiquitination
					TraesCS2A02G540000	752103126	752106987	-	systemic acquired resistance, salicylic acid mediated signaling pathway, obsolete multi-organism process
					TraesCS2A02G533700	749523738	749525258	+	response to fungus, obsolete multi-organism process
12	qYrS.13	2B	74203726	73703726-79203726	TraesCS2B02G111900	74204074	74205175	+	negative regulation of defense response
					TraesCS2B02G112200	75609123	75614956	-	response to stress
					TraesCS2B02G112400	75691886	75695689	+	host response to induction by symbiont of tumor, nodule or growth in host
					TraesCS2B02G113200	76816411	76823435	-	ystemic acquired resistance
13	qYrS.14	2B	237588008-243083729	232588008-248083729	TraesCS2B02G234900	234364362	234369521	-	response to stress
					TraesCS2B02G235700	236045070	236048639	+	response to stress
					TraesCS2B02G23670	237343301	237348967	+	response to molecule of fungal origin
					TraesCS2B02G238000	239194939	239197833	-	immune effector process, cellular response to stress
14	qYrS.15	2B	410189157	409689157-415189157	TraesCS2B02G295900	412776786	412781546	-	response to stress
					TraesCS2B02G296300	413446010	413447950	+	defense response
					TraesCS2B02G294500	411140309	411143734	-	response to stimulus
					TraesCS2B02G296000	412989047	412992654	+	response to nematode, obsolete multi-organism process,
					TraesCS2B02G295300	412399514	412402350	+	response to stimulus
15	qYrS.16	2B	454344609	453844609-459344609	TraesCS2B02G318600	454342642	454344854	-	response to stress
					TraesCS2B02G318000	453809195	453813696	+	ubiquitin-dependent protein catabolic process, protein deubiquitination
					TraesCS2B02G319400	454927424	454927537	-	response to stimulus, obsolete oxidation-reduction process
					TraesCS2B02G321500	458621788	458626611	-	response to stress
16	qYrS.17	2B	647897009	647397009-652897009	raesCS2B02G454700	649656198	649656461	-	response to stress
					TraesCS2B02G453600	647451070	647451267	+	response to stress
					TraesCS2B02G454000	648073433	648085027	+	respiratory burst involved in defense response, response to nematode
					TraesCS2B02G454600	649479177	649480859	-	response to stimulus
17	qYrS.18	2B	727221588	726721588-732221588	TraesCS2B02G455500	650164651	650165049	+	response to stress
					TraesCS2B02G455900	650399573	650405456	+	response to stress
					TraesCS2B02G456700	651554252	651557192	+	response to other organism
					TraesCS2B02G532700	728559987	728562235	-	response to stimulus
					TraesCS2B02G533800	730079440	730083075	-	systemic acquired resistance
					TraesCS2B02G534600	730848622	730852822	-	response to nematode, regulation of plant-type hypersensitive response
					TraesCS2B02G535000	731250064	731252586	+	response to virus, response to bacterium, systemic acquired resistance,
					TraesCS2B02G535600	731480831	731482520	-	defense response to bacterium, obsolete multi-organism proces
18	qYrS.19	2B	743311212	742811212-748311212	TraesCS2B02G546700	743726671	743727513	+	defense responss
					TraesCS2B02G550300	746108243	746115902	-	response to stress
					TraesCS2B02G552000	747920882	747921157	-	response to stress
					TraesCS2B02G548300	744372539	744375320	-	protein deubiquitination, ubiquitin-dependent protein catabolic process
					TraesCS2B02G548900	744856112	744857194	-	defense response to fungus, response to bacterium, obsolete multi-organism process
					TraesCS2B02G549800	745771187	745773385	-	leaf senescence
					TraesCS2B02G551200	747180304	747181959	-	response to stress
19	qYrS.20	2B	759523837-768053989	754523837-773053989	TraesCS2B02G564300	756156764	756157078	-	immune respons
					TraesCS2B02G564800	756552584	756553403	-	response to stress
					TraesCS2B02G565800	757209680	757215124	+	defense response
					TraesCS2B02G565900	757219691	757221624	-	defense response
					TraesCS2B02G566800	758084174	758085608	-	response to fungus
					TraesCS2B02G572500	762213310	762214734	-	defense response
					TraesCS2B02G576000	765063856	765068560	+	response to stress
					TraesCS2B02G576700	765454852	765461696	+	induced systemic resistance
					TraesCS2B02G579800	767651333	767657210	-	cellular response to stress
					TraesCS2B02G580800	768289431	768293206	+	innate immune response
					TraesCS2B02G583600	770765277	770767674	-	systemic acquired resistance, salicylic acid mediated signaling pathwa
20	qYrS.21	2B	790748970-793146869	785748970-798146869	TraesCS2B02G606000	787098355	787098786	+	defense response to fungus
					TraesCS2B02G60880	789119521	789134807	-	defense response, response to biotic stimulus
					TraesCS2B02G608500	788797163	788804836	+	defense response, response to other organism
					TraesCS2B02G608700	788873144	788874300	+	response to stress
					TraesCS2B02G608800	789119521	789134807	-	defense response, response to biotic stimulus
					TraesCS2B02G608900	789263450	789265949	-	response to stress
					TraesCS2B02G609500	789605346	789606492	-	response to oxidative stress
					TraesCS2B02G610100	789790100	789792327	+	response to stress
					TraesCS2B02G610800	790439835	790443262	+	response to stress
					TraesCS2B02G611200	790612843	790613405	+	response to stress
					TraesCS2B02G611300	790623664	790624261	+	response to stress
					TraesCS2B02G620500	794963403	794988705	+	defense response
21	qYrS.22	2D	74936166	74436166-79936166	TraesCS2D02G127900	74524949	74526393	-	response to stress
					TraesCS2D02G128100	74848324	74862386	+	response to stress
					TraesCS2D02G128200	74927033	74929790	+	response to stress
					TraesCS2D02G132600	77378971	77383706	-	response to stress
					raesCS2D02G132900	78375985	78392563	+	defense response to bacterium
					TraesCS2D02G133800	78755770	78758700	+	response to stimulus
	qYrS.23	2D	576290797	575790797-581290797	TraesCS2D02G472600	576204362	576206685	-	obsolete pathogenesis
22					TraesCS2D02G472500	576192669	576196949	-	response to stress
					TraesCS2D02G473300	577076410	577078486	-	response to oxidative stress
					TraesCS2D02G474200	577440621	577443620	+	response to stimulus
					TraesCS2D02G475600	578002784	578005175	+	response to stress
					TraesCS2D02G476300	578703645	578704289	+	defense response, response to other organism,
					TraesCS2D02G476400	578888496	578889264	+	defense response, response to biotic stimulus
					TraesCS2D02G477800	579517093	579521619	-	response to stimulus
					TraesCS2D02G480000	580783803	580785165	+	cellular response to stress
	qYrS.24	2D	591603469	591103469-596603469	TraesCS2D02G493800	591178104	591179288	+	response to stress
23					TraesCS2D02G494900	591955834	591973038	-	response to stimulus
					TraesCS2D02G495900	592618725	592622863	-	defense response, response to biotic stimulus
					TraesCS2D02G496300	592635145	592639656	-	immune response-regulating signaling pathway, detection of external stimulus, plant-type hypersensitive response, detection of bacterium, defense response to bacterium
					TraesCS2D02G496500	592790485	592791849	-	response to stress
					TraesCS2D02G497400	593270400	593275755	-	defense response to fungus, regulation of plant-type hypersensitive response, negative regulation of defense response
					TraesCS2D02G497600	593370558	593373483	+	response to stress
					TraesCS2D02G498100	593683638	593696248	+	response to stress
					TraesCS2D02G498400	593851400	593852689	+	response to stimulus
					TraesCS2D02G499400	594482398	594484623	-	positive regulation of immune system process, response to stress
					TraesCS2D02G500400	595145351	595149710	+	defense response to bacterium
					TraesCS2D02G501500	595556938	595557531	+	response to stimulus
					TraesCS2D02G501800	596029404	596031088	+	defense response
					TraesCS2D02G502700	596252069	596254635	-	response to molecule of fungal origin
	qYrS.25	3A	250818410	250318410-265818410	TraesCS3A02G192600	256234246	256245579	-	plant-type hypersensitive response, positive regulation of defense response to oomycetes
24	qYrS.26	3A	565574116	565074116-570574116	TraesCS3A02G321700	565351615	565357417	+	response to stimulus
25					TraesCS3A02G322100	565765947	565773872	+	response to stimulus
					TraesCS3A02G323900	568424166	568425588	+	response to stress, cellular response to stimulus
					TraesCS3A02G323800	568380859	568383686	+	response to stress
					TraesCS3A02G324100	568663686	568666242	+	negative regulation of defense response
					TraesCS3A02G325200	569890845	569892111	+	regulation of plant-type hypersensitive response, GO:0010363
	qYrS.27	3A	639713075	639213075-644713075	TraesCS3A02G391800	639490139	639505143	+	defense response to virus
26					TraesCS3A02G392800	640679084	640702807	-	response to stimulus
					TraesCS3A02G393200	641012141	641013235	+	associated to response to stress
					TraesCS3A02G394400	642031992	642034460	-	defense response to bacterium
					TraesCS3A02G394700	642158665	642160126	+	response to stress
					TraesCS3A02G395300	642680542	642682224	-	defense response to fungus, innate immune response, negative regulation of defense response, obsolete multi-organism process, leaf senescence
					TraesCS3A02G396000	643209171	643210809	-	response to stress, cellular response to endogenous stimulus
					TraesCS3A02G396200	643459970	643461316	-	response to stress
	qYrS.28	3A	733636208-739951852	728636208-744951852	TraesCS3A02G509800	730177399	730178426	-	response to stress
27					TraesCS3A02G511400	730937527	730940572	-	ellular response to biotic stimulus, filamentous growth of a population of unicellular organisms in response to biotic stimulu
					TraesCS3A02G511700	731083694	731089749	+	defense response to fungus, defense response to fungus, response to endoplasmic reticulum stress, response to endoplasmic reticulum stress, detection of biotic stimulus, plant-type hypersensitive response, respiratory burst involved in defense response
					TraesCS3A02G513100	732475913	732485301	-	defense response to fungus
					TraesCS3A02G516500	734003472	734004327	-	response to stress
					TraesCS3A02G518900	736081968	736082514	-	response to stress
					TraesCS3A02G519100	737114170	737114739	+	defense response
					TraesCS3A02G519900	737289221	737290303	+	defense response, response to other organism
					TraesCS3A02G520100	737315606	737317297	+	response to stress
					TraesCS3A02G521400	737994803	737995873	+	response to stimulu
					TraesCS3A02G521500	738129361	738132878	+	response to stress, response to virus, obsolete multi-organism process
					TraesCS3A02G519100	737114170..	737114739	+	defense response
					TraesCS3A02G51990	737289221	737290303	+	defense response, response to other organism
					TraesCS3A02G521200	737892326	737897743	+	response to stress
					TraesCS3A02G521500	738129361	738132878	+	response to stress, response to virus,obsolete multi-organism process
					TraesCS3A02G524000	739158541	73916085	-	defense response to bacterium, obsolete multi-organism process
					TraesCS3A02G524400	739276714	739278923	+	mmune system process
					TraesCS3A02G524500	739309245	739309931	+	esponse to stress
					TraesCS3A02G526900	740747649	740748836	+	response to stress,esponse to endogenous stimulus, response to organic substance, obsolete multi-organism process
	qYrS.29	3B	20999249	20499249-25999249	TraesCS3B02G041900	20840849	2084289	-	defense response to fungus, obsolete multi-organism process, defense response to bacterium, response to endoplasmic reticulum stress, negative regulation of defense response, detection of bacterium, systemic acquired resistance, salicylic acid mediated signaling pathway, regulation of response to biotic stimulu
28					TraesCS3B02G042300	21402835	21405805	+	response to bacterium, obsolete multi-organism process
					TraesCS3B02G042500	21880115	21880378	+	immune response, immune response-regulating cell surface receptor signaling pathway, response to stress
					TraesCS3B02G044600	22665916	22667524	-	response to stress
					TraesCS3B02G045900	23182497	23193752	+	defense response to fungus, obsolete multi-organism process, obsolete regulation of multi-organism process, defense response to bacterium, negative regulation of defense response, regulation of plant-type hypersensitive response, detection of biotic stimulus, detection of external stimulus,
					TraesCS3B02G046400	23692602	23693870	-	response to stress, obsolete multi-organism process
					TraesCS3B02G046800	23781928	23787160	-	response to stress, obsolete multi-organism process
					TraesCS3B02G047000	23943718	23945640	-	response to stress
					TraesCS3B02G050400	25247737	25249486	-	defense response
	qYrS.32	3B	463461507	462961507-468461507	TraesCS3B02G289400	464504372	464505445	-	response to stress
29					TraesCS3B02G290800	466296792	466299934	+	response to stress, response to other organism
	qYrS.33	3B	787853986	787353986-792853986	TraesCS3B02G553300	787889744	787891127	+	response to stimulus
30					TraesCS3B02G553500	787990137	787990863		response to fungus
					TraesCS3B02G553800	788058123	788058587	-	response to fungus
					TraesCS3B02G553900	788072828	788073684	-	response to fungus, obsolete multi-organism process
					TraesCS3B02G554100	788138799	788153828	+	response to fungus
					raesCS3B02G554500	788252246	788259997	-	defense response, response to biotic stimulus, obsolete multi-organism process
					TraesCS3B02G555900	789322601	789324296	-	response to stimulus, obsolete multi-organism process
					TraesCS3B02G556100	789497688	789501812	-	response to stress
					TraesCS3B02G556300	790370098	790371132	-	response to stress
					TraesCS3B02G556900	790744026	790751732	-	defense response, response to biotic stimulus
					TraesCS3B02G557100	791250534	791254302	+	defense response, response to other organism
					TraesCS3B02G557201	791280668	791287389	+	defense response, response to other organism
					TraesCS3B02G557300	791636071	791642000	+	defense response to fungus, defense response, response to other organism, regulation of response to biotic stimulus, detection of external stimulus, plant-type hypersensitive response, negative regulation of defense response, obsolete regulation of multi-organism process, obsolete multi-organism process
					TraesCS3B02G557500	791659156	791665971	+	defense response, obsolete multi-organism process, response to other organism
					TraesCS3B02G557900	792343892	792344128	-	immune response, response to external stimulus
	qYrS.34	3D	339476105	338976105-344476105	TraesCS3D02G243700	338945505	338946500	+	response to stress
31					TraesCS3D02G246000	342516916	342521973	-	response to fungus, leaf senescence, regulation of plant-type hypersensitive response, defense response to bacterium
	qYrS.35	3D	569281482	568781482-574281482	TraesCS3D02G461200	565819706	565821322	-	defense response to fungus, leaf senescence
32					TraesCS3D02G461300	565830663	565832428	+	response to stress
					TraesCS3D02G461600	566100597	566103750	-	immune response, response to external stimulus
					TraesCS3D02G462400	566954788	566955711	+	response to stress
					TraesCS3D02G462500	567063391	567065164	-	response to stimulus
					TraesCS3D02G463100	567218912	567220299	-	response to stress
					TraesCS3D02G463200	567222972	567224129	-	response to stress
					TraesCS3D02G463400	567300833	567301981	-	response to stress
					TraesCS3D02G463500	567662527	567664450	-	response to stress
					TraesCS3D02G463900	567902730	567903851	+	response to stress
					TraesCS3D02G465000	568836712	568837491	-	innate immune response
					TraesCS3D02G465100	568841994	568849330	-	innate immune response
					TraesCS3D02G465200	569118263	569119647	-	immune response, response to stress, obsolete multi-organism process
					TraesCS3D02G465400	569132339	569134633	+	immune effector process, cellular response to stress
	qYrS.36	4A	521603853	521103853-526603853	TraesCS4A02G219100	521557960	52156334	-	response to stress
33					TraesCS4A02G219100	521557960	521563349	-	response to stress
					TraesCS4A02G219700	521917748	521920022	-	response to fungus
					TraesCS4A02G220300	523446892	523455917	-	response to stress
					TraesCS4A02G220600	524272281	524273502	-	immune system process.
					TraesCS4A02G221100	525736492	525738125	-	response to stimulus
	qYrS.37	4A	603746204	603246204-608746204	TraesCS4A02G310600	603372580	603375220	-	response to stress
34					TraesCS4A02G311500	603469204	603469938	+	response to stimulus
					TraesCS4A02G311800	603496846	603499370	-	response to stress
					TraesCS4A02G312500	603634586	603635579	-	regulation of defense response to fungus
					TraesCS4A02G312900	603698121	603703864	+	defense response, response to other organism
					TraesCS4A02G314300	604772917	604775106	+	defense response, response to other organism
					TraesCS4A02G314400	604845889	604850471	-	defense response, defense response, obsolete multi-organism process
					TraesCS4A02G314600	604940912	604941475	+	defense response
					TraesCS4A02G315700	605711154	605714476	+	response to stress
					TraesCS4A02G317000	606591102	606591425	+	response to stress
					TraesCS4A02G318000	607178696	607179542	+	cellular response to extracellular stimulus
					TraesCS4A02G318400	607309139	607310644	-	defense response
					TraesCS4A02G319300	608265657	608272622	-	defense response, response to biotic stimulus, obsolete multi-organism process
					TraesCS4A02G319400	608479107	608481104	-	defense response, response to other organism, obsolete multi-organism process
	qYrS.38	4B	15149905	14649905-20149905	TraesCS4B02G023000	16871065	16871863	-	response to stress, cellular response to stimulus
35					TraesCS4B02G023200	16894955	16895287	-	response to stress
					TraesCS4B02G023700	17083214	17084527	+	response to fungus
					TraesCS4B02G023800	17090710	17097482	+	detection of external stimulus, detection of bacterium, obsolete multi-organism process
					TraesCS4B02G02500	17822364	17825846	+	response to stimulus
	qYrS.39	4B	66799362	66299362-71799362	TraesCS4B02G071900	66471308	66473015	-	response to stress, programmed cell death, positive regulation of programmed cell death
36					TraesCS4B02G073000	68124629	68125012	-	response to stress
					TraesCS4B02G073100	68358124	68362621	+	response to stimulus
					TraesCS4B02G07350	68720794	68721168	+	response to stress, cell death. regulation of programmed cell death
					raesCS4B02G074400	69889803	69891450	-	defense response to fungus, innate immune response, obsolete multi-organism process, negative regulation of defense response, regulation of plant-type hypersensitive response,
					TraesCS4B02G074500	70055606	70056994	-	defense response to fungus, innate immune response, leaf senescence, regulation of plant-type hypersensitive response, negative regulation of cell growth, negative regulation of defense response, negative regulation of defense response,
					TraesCS4B02G075200	71244991	71247199	-	response to stress
					TraesCS4B02G075800	71753866	71754522	+	cellular response to stress
	qYrS.40	4B	138472187	137972187-143472187	TraesCS4B02G118400	138615697	138618444	-	cellular response to stress
37					TraesCS4B02G118800	139137793	139138864	-	response to stress
					TraesCS4B02G120900	142541428	142541793	+	defense response
					TraesCS4B02G120800	142518084	142523663	+	defense response to fungus, detection of biotic stimulus, plant-type hypersensitive response, negative regulation of defense response, response to endoplasmic reticulum stress, defense response to bacterium, negative regulation of programmed cell death, negative regulation of programmed cell death, cellular response to biotic stimulus
					TraesCS4B02G120900	142541428	142541793	+	defense response
					TraesCS4B02G121000	142674471	142675019	+	defense response
					TraesCS4B02G121500	143312969	143315845	-	response to stress, response to biotic stimulus
	qYrS.41	4D	455618789	455118789-460618789	TraesCS4D02G284000	455599799	455602536	+	response to stimulus
38					TraesCS4D02G286100	456493885	456497502	-	defense response to fungus, obsolete multi-organism process
					TraesCS4D02G286300	456690657	456691795	-	response to stress
					TraesCS4D02G286500	457500939	457506583	-	response to fungus
					TraesCS4D02G286700	458384021	458385084	+	to response to symbiotic fungus
					TraesCS4D02G287000	459054432	459059542	+	defense response
					TraesCS4D02G287300	459068393	459068879	+	immune system process, response to stimulus
					TraesCS4D02G287400	459074666	459080954	-	filamentous growth of a population of unicellular organisms in response to biotic stimulus, cellular response to biotic stimulus
					TraesCS4D02G287800	459301169	459301528	-	response to stress, response to bacterium
					TraesCS4D02G288900	459685649	459686959	+	response to stress, cellular response to stimulus
	qYrS.42	5A	36021495	35521495-41021495	TraesCS5A02G038400	35639269	35640938	-	response to stress
39					TraesCS5A02G040100	36329350	36332127	+	defense response
					TraesCS5A02G041200	37082178	37082796	+	response to stress
					TraesCS5A02G043000	38796605	38797971	+	response to stimulus
					TraesCS5A02G043800	40163148	40167710	-	response to fungus, response to nematode, defense response to Gram-negative bacterium, obsolete multi-organism process
					TraesCS5A02G043900	40239993	40240628	-	response to stress
					TraesCS5A02G044100	40629011	40629322	+	response to stress
					TraesCS5A02G044200	40684638	40686436	+	response to stress
	qYrS.43	5A	429474426	428974426-434474426	TraesCS5A02G213500	429169597	429173363	-	innate immune response, obsolete multi-organism process, defense response to bacterium, response to molecule of bacterial origin
40					TraesCS5A02G213700	429476428	429477292	+	defense response
					TraesCS5A02G213900	29655586	429657535	-	response to bacterium, obsolete multi-organism process
					TraesCS5A02G214500	429986541	429990303	-	response to xenobiotic stimulus
					TraesCS5A02G215300	430637337	430643903	-	response to stress, response to stimulus
					TraesCS5A02G215900	432033398	432036973	-	response to fungus, response to stress
					TraesCS5A02G216300	433009341	433009541	+	response to stress
	qYrS.44	5B	208728682	208228682-213728682	raesCS5B02G117800	208257701	208262499	+	response to stress
41					TraesCS5B02G118200	208701414	208703518	+	defense response to fungu, obsolete multi-organism process
					TraesCS5B02G118600	209175783	209177206	-	response to stress
					TraesCS5B02G119500	211733944	211738654	+	response to stress
					TraesCS5B02G119600	211739093	211739284	-	response to stress
	qYrS.45	5D	515407161	514907161-520407161	TraesCS5D02G474800	514923266	514924170	-	response to stress
42					TraesCS5D02G478200	517054084	517055294	+	immune response, positive regulation of immune response
					TraesCS5D02G478400	517213391	517214112	+	response to stress
					TraesCS5D02G479500	517600712	517605567	-	immune system process
					TraesCS5D02G480600	518787937	518798534	+	systemic acquired resistance
					TraesCS5D02G481700	519431831	519436380	-	response to stress, cellular response to endogenous stimulus
					TraesCS5D02G483000	520084228	520084833	-	defense response
					TraesCS5D02G483900	520347457	520348065	-	defense response to fungus, regulation of response to biotic stimulus, detection of biotic stimulus, plant-type hypersensitive response, negative regulation of defense response, defense response to bacterium,negative regulation of response to stimulus
	qYrS.46	5D	529525683	529025683-534525683	TraesCS5D02G501000	529256618	529258506	+	defense response to fungus, leaf senescence, response to oomycetes,
43					TraesCS5D02G501100	529346790	529351653	+	regulation of defense response, systemic acquired resistance, obsolete multi-organism process
					TraesCS5D02G501800	529541894	529544315	-	systemic acquired resistance, obsolete multi-organism process
					TraesCS5D02G504300	530834635	530835459	+	defense response
					TraesCS5D02G508800	533912784	533914217	+	response to stimulus
					TraesCS5D02G508900	533999382	534003326	+	response to stress
	qYrS.47	5D	533205336	532705336-538205336	TraesCS5D02G508900	533999382	534003326	+	response to stress
44					TraesCS5D02G508901	534090688	534095106	+	response to stress
					TraesCS5D02G510000	535005186	535008131	-	response to stress
					TraesCS5D02G511200	535916191	535922054	+	cellular response to stimulus
					TraesCS5D02G512400	536694355	536695158	+	defense response to bacterium, plant-type hypersensitive response
	qYrS.48	6A	51769657	51269657-56769657	TraesCS6A02G082100	51373684	51374732	+	response to osmotic stress
45					TraesCS6A02G082400	51406171	51409969	+	response to fungus
					TraesCS6A02G082900	51760523	51761891	+	response to osmotic stress, obsolete multi-organism process
					TraesCS6A02G083200	51948021	51953076	+	defense response to fungus, negative regulation of defense response, regulation of plant-type hypersensitive response,
					TraesCS6A02G083800	52287389	52289239	+	defense response to bacterium, obsolete regulation of multi-organism process, defense response to oomycetes
					TraesCS6A02G084400	53071982	53075458	+	defense response to fungus, regulation of defense response, defense response to bacterium, negative regulation of programmed cell death, obsolete multi-organism process
					TraesCS6A02G084900	53132997	53136394	+	defense response
					TraesCS6A02G085700	53910926	53911626	+	response to stress
					TraesCS6A02G086300	55013535	55014280	+	adaptive immune response based on somatic recombination of immune receptors built from immunoglobulin superfamily domains, immune effector process, positive regulation of response to stimulus, obsolete regulation of cell death, response to external stimulus
					TraesCS6A02G087000	55700360	55705297	+	response to stress
					TraesCS6A02G087900	56132883	56133110	-	response to stress
	qYrS.49	6B	8235349	7735349-13235349	TraesCS6B02G013200	8372877	8375684	-	defense response, obsolete multi-organism process, response to other organism
46					TraesCS6B02G013700	8416766	8420620	+	response to stimulus, ubiquitin-protein transferase activity, ubiquitin-protein transferase activity, protein ubiquitination, SCF-dependent proteasomal ubiquitin-dependent protein catabolic process
					TraesCS6B02G014400	8786252	8790077	-	response to fungus
					TraesCS6B02G014600	8888006	8889789	-	response to stress, ubiquitin-protein transferase activity, protein ubiquitination, SCF-dependent proteasomal ubiquitin-dependent protein catabolic process, SCF ubiquitin ligase complex,
					TraesCS6B02G016000	9759412	9759857	-	defense response to fungus
					TraesCS6B02G016500	10052204	10056776	+	defense response, response to biotic stimulus, obsolete multi-organism process
					TraesCS6B02G016700	10744852	10746514	-	defense response, response to biotic stimulus, obsolete multi-organism process
					TraesCS6B02G017900	11317464	11326092	-	MAPK cascade,
					TraesCS6B02G021300	12953761	12960319	+	defense response, response to biotic stimulus, ,
	qYrS.50	6B	291067106	290567106-296067106	TraesCS6B02G214900	290627795	290629335	-	response to stimulus
47					TraesCS6B02G215800	295765129	295769138	+	response to nematode, obsolete multi-organism process
	qYrS.51	6B	476032032-583215607	471032032-588215607	TraesCS6B02G261000	470992398	471001839	-	response to bacterium
48					TraesCS6B02G260700	470913286	470917399	-	response to bacterium, obsolete multi-organism process
					TraesCS6B02G260800	470918657	470921934	-	response to bacterium
					TraesCS6B02G261500	471232702	471235523	-	response to stimulus
					TraesCS6B02G261800	471506970	471510642	-	immune response, regulation of response to external stimulus
					TraesCS6B02G262100	472233975	472236545	+	response to stimulus
					TraesCS6B02G263700	474438130	474442077	-	response to stress
					TraesCS6B02G264600	476118839	476125138	+	defense response
					TraesCS6B02G265700	477791203	477793698	-	response to stimulus
					TraesCS6B02G266100	478470946	478480313	-	response to stress
					TraesCS6B02G328300	578209035	578213851	+	negative regulation of defense response, response to bacterium, response to virus
					TraesCS6B02G328400	578292778	578302379	+	response to virus, response to bacterium, regulation of plant-type hypersensitive response, negative regulation of defense response
					TraesCS6B02G328600	578396567	578406352	-	defense response to fungus, regulation of response to biotic stimulus, detection of biotic stimulus, plant-type hypersensitive response, negative regulation of defense response, defense response to bacterium, positive regulation of response to stimulus, obsolete multi-organism process, defense response by callose deposition, respiratory burst involved in defense response, regulation of response t…
					TraesCS6B02G329100	578525244	578525507	+	response to stress
					TraesCS6B02G330400	579549899	579550629	-	response to stress
					TraesCS6B02G331300	582391803	582401724	+	response to stimulus
					TraesCS6B02G331600	582865347	58286841	+	response to stimulus
	qYrS.52	6B	664501564	664001564-669501564	TraesCS6B02G388800	664021498	664027063	-	defense response, obsolete multi-organism process, response to other organism
49					TraesCS6B02G388900	664062456	664064312	-	defense response, defense response
					TraesCS6B02G389400	664256175	664267824	+	defense response to fungus, esponse to bacterium, ystemic acquired resistance, negative regulation of defense response, obsolete multi-organism process
	qYrS.53	6B	675702168	675202168-680702168	TraesCS6B02G400400	675792680	675793388	+	immune system process
50					TraesCS6B02G400500	676036364	676037112	+	immune system process
					TraesCS6B02G400700	676123525	676124300	+	innate immune response, virus response
					TraesCS6B02G400800	676491787	676492725	-	immune system process
					TraesCS6B02G400900	676729858	676730736	-	immune system process
					TraesCS6B02G401000	676864930	676865881	-	immune system process, response to stres
					TraesCS6B02G401200	677087348	677088347	-	immune response, response to bacterium, obsolete multi-organism process
					TraesCS6B02G40200	678356927	678358254	+	immune system process, response to bacterium, obsolete multi-organism process
					TraesCS6B02G402300	678628031	678631004	+	defense response to fungus, obsolete multi-organism process
					TraesCS6B02G405200	680539973	680550188	-	defense response to insect, response to insect
	qYrS.54	7A	12800907-50346076	7800907-55346076	TraesCS7A02G025400	10083381	10083869	+	immune response, response to stress, programmed cell death.,
51					TraesCS7A02G025700	10168765	10169958	-	response to stress
					TraesCS7A02G026100	10357487	10358891	-	systemic acquired resistance, obsolete multi-organism process
					TraesCS7A02G026400	10619635	10626123	-	defense response, defense response, response to other organism
					TraesCS7A02G027600	11052777	11054056	-	response to stress
					TraesCS7A02G027700	11084872	11088792	+	defense response, response to biotic stimulus, obsolete multi-organism process
					TraesCS7A02G028300	11414317	11416000	+	defense response to fungus, obsolete multi-organism process, response to molecule of bacterial origin,
					TraesCS7A02G029200	11929896	11931329	+	cellular response to stress
					TraesCS7A02G031900	13189196	13192601	+	negative regulation of defense response
					TraesCS7A02G032100	13215430	13229260	-	defense response, response to other organism
					TraesCS7A02G031900	13189196	13192601	+	negative regulation of defense response
					TraesCS7A02G032200	13233387	13243208	+	defense response, obsolete multi-organism process, response to other organism
					TraesCS7A02G033900	14848028	14848561	-	immune response, obsolete regulation of cell death
					TraesCS7A02G034700	5274533	15276305	-	defense response to fungus, obsolete multi-organism process
					response to stress	15523755	15525871	-	response to stress
					TraesCS7A02G035100	15613759	15616374	+	response to stress, obsolete multi-organism process
					TraesCS7A02G035300	15688730	15689572	-	response to stress
					TraesCS7A02G037200	16669123	16696075	+	response to stress
					raesCS7A02G037700	16835876	16837161	-	defense response to fungus, regulation of response to biotic stimulus, regulation of plant-type hypersensitive response, negative regulation of defense response, defense response to bacterium, obsolete regulation of multi-organism process, obsolete regulation of multi-organism process, detection of biotic stimulus
					TraesCS7A02G037800	16876948	16877250	-	response to stress
					TraesCS7A02G039100	17439793	17444552	-	defense response, response to biotic stimulus, obsolete multi-organism process
					TraesCS7A02G039200	7466329	17467637	-	defense response, response to biotic stimulus
					TraesCS7A02G079500	45573584	45574047	-	defense response to fungus, killing of cells of another organism
					TraesCS7A02G080100	45980160	45982409	-	immune system process, response to stress
					TraesCS7A02G084300	48945918	48946997	-	defense response, obsolete multi-organism process, response to other organism
					TraesCS7A02G084400	49046290	49052241	-	esponse to molecule of fungal origin, response to molecule of bacterial origin, respiratory burst involved in defense response, detection of external stimulus,
					TraesCS7A02G086500	50575133	50575528	-	response to stress.
					TraesCS7A02G088300	53293391	53295206	-	defense response to bacterium
	qYrS.55	7A	96563306-128909455	91563306-133909455	response to stress	94384012	94384399	-	response to stress
52					TraesCS7A02G143200	94401050	94404595	-	egulation of defense response to virus
					TraesCS7A02G145900	97574642	97579612	-	defense response to bacterium, obsolete multi-organism process
					TraesCS7A02G146100	97873101	97873865	-	immune response
					TraesCS7A02G146100	98724764	98731773	+	response to stress
					TraesCS7A02G146800	99142323	99142541	-	esponse to stress, obsolete multi-organism process
					TraesCS7A02G147000	99674408	99677808	-	defense response, obsolete multi-organism process
					TraesCS7A02G147200	100063714	100064420	+	response to stress
					TraesCS7A02G169200	125992856	125994961	-	defense response, response to other organism
					TraesCS7A02G170400	126366120	126367643	-	response to stress
					TraesCS7A02G175200	128826237	128833021	+	MAPK cascade, systemic acquired resistance, salicylic acid mediated signaling pathway, regulation of plant-type hypersensitive response
	qYrS.56	7A	730639307	730139307-735639307	TraesCS7A02G557700	730430495	730434493	-	defense response
53					TraesCS7A02G557900	730504554	730505570	+	response to bacterium, obsolete multi-organism process
					TraesCS7A02G561200	732505046	732507142	+	defense respons, response to biotic stimulusobsolete multi-organism process
					TraesCS7A02G561900	732919437	732923990	+	defense respons, response to biotic stimulusobsolete multi-organism process
					TraesCS7A02G562400	73321278	733220563	-	defense respons, response to biotic stimulusobsolete multi-organism process
	qYrS.58	7D	353496936	352996936-358496936	TraesCS7D02G291600	351563387	351594278	-	negative regulation of defense response, regulation of plant-type hypersensitive response, response to stress
54					TraesCS7D02G292500	358473307	358476106	+	response to stress
