# Supplementary material for: Genetic architecture of adult-plant resistance to stripe rust in bread wheat (Triticum aestivum L.) association panel
Source: Front Plant Sci. 2023 Dec 7;14:1256770. doi: 10.3389/fpls.2023.1256770 (PMC10733515; doi:10.3389/fpls.2023.1256770)
Supplement: Supplementary file 10 [file Table_7.xls]

## Sheet: Sheet1
Supplementary Table 7. GWAS complete output for agronomic traits. “Trait” indicate measured phenotypes. “AlleleID” reports allele identity, “Chr” indicates chromosomes (0 for unmapped). "P.value” reports the significance of the nominal tests, " MAF" reports minor allele frequency. Highlighted markers are those significant at p-value<0.05 threshold (-log(p value) of 3. HD= days to heading, FD= day…
Trait_Location_Year	AlleleID	AlleleID	Chromosome	Position (bp)	P.value	maf	Nobs	Rsquare	Add effect	P.value (-log(p value)	Agronomic Trait
FD_Combined	1751	5971304|F|0-49:G>A-49:G>A	2B	733077296	0.000275711	0.182584	178	0.137106	-0.873318	3.55955	Days to flowering
FD_Combined	1916	1007086|F|0-41:C>T-41:C>T	2D	71621913	0.000312121	0.103933	178	0.13595	-1.18292	3.50568	Days to flowering
FD_Combined	1930	2245372|F|0-8:C>T-8:C>T	2D	78710021	0.000138239	0.199438	178	0.143591	-0.895143	3.85937	Days to flowering
FD_Combined	2369	1129265|F|0-9:C>T-9:C>T	3A	650045005	0.000322076	0.418539	178	0.135647	0.761724	3.49204	Days to flowering
FD_Combined	3630	1666326|F|0-11:T>C-11:T>C	4B	594693866	0.000481272	0.435393	178	0.131873	0.73611	3.31761	Days to flowering
FD_Combined	5352	1090345|F|0-8:T>A-8:T>A	6B	646747103	0.000528552	0.126404	178	0.130993	-1.00526	3.27691	Days to flowering
FD_Combined	5913	2293315|F|0-15:G>T-15:G>T	7A	636899963	0.000443073	0.143258	178	0.132654	-0.962663	3.35352	Days to flowering
FD_Combined	6696	1040763|F|0-30:G>A-30:G>A	7D	457185026	0.000920494	0.0983146	178	0.125777	-1.07232	3.03598	Days to flowering
FD_Holeta	1869	1111954|F|0-51:A>G-51:A>G	2D	6710589	0.000290337	0.109551	178	0.135003	-1.48971	3.5371	Days to flowering
FD_Holeta	2369	1129265|F|0-9:C>T-9:C>T	3A	650045005	0.000715154	0.418539	178	0.120246	-1.24816	3.1456	Days to flowering
FD_Holeta	3630	1666326|F|0-11:T>C-11:T>C	4B	594693866	0.000745794	0.435393	178	0.117764	0.828323	3.12738	Days to flowering
FD_Holeta	5352	1090345|F|0-8:T>A-8:T>A	6B	646747103	6.4901e-05	0.126404	178	0.147022	-1.3439	4.18775	Days to flowering
FD_Holeta	5353	1123012|F|0-16:G>C-16:G>C	6B	647836411	0.000954121	0.129213	178	0.116658	0.845164	3.0204	Days to flowering
FD_Holeta	5475	1124525|F|0-6:G>A-6:G>A	6D	12584252	0.000530969	0.120787	178	0.12425	-0.999064	3.27493	Days to flowering
FD_Kulmsa	1869	1111954|F|0-51:A>G-51:A>G	2D	6710589	0.000290337	0.109551	178	0.135003	-1.48971	3.5371	Days to flowering
FD_Kulmsa	2369	1129265|F|0-9:C>T-9:C>T	3A	650045005	0.000715154	0.418539	178	0.120246	-1.24816	3.1456	Days to flowering
FD_Kulmsa	3630	1666326|F|0-11:T>C-11:T>C	4B	594693866	0.000745794	0.435393	178	0.117764	0.828323	3.12738	Days to flowering
FD_Kulmsa	5352	1090345|F|0-8:T>A-8:T>A	6B	646747103	6.4901e-05	0.126404	178	0.147022	-1.3439	4.18775	Days to flowering
FD_Kulmsa	5353	1123012|F|0-16:G>C-16:G>C	6B	647836411	0.000954121	0.129213	178	0.116658	0.845164	3.0204	Days to flowering
FD_Kulmsa	5475	1124525|F|0-6:G>A-6:G>A	6D	12584252	0.000530969	0.120787	178	0.12425	-0.999064	3.27493	Days to flowering
FD_Meraro	939	1105748|F|0-62:C>G-62:C>G	2A	70983353	0.000895184	0.488764	178	0.0827418	1.08614	3.04809	Days to flowering
FD_Meraro	1916	1007086|F|0-41:C>T-41:C>T	2D	71621913	0.00010841	0.103933	178	0.100906	-2.02833	3.96493	Days to flowering
FD_Meraro	2466	2261182|F|0-61:C>T-61:C>T	3A	728321059	0.000522742	0.126404	178	0.0873653	1.65118	3.28171	Days to flowering
FD_Meraro	4178	1107504|F|0-28:T>G-28:T>G	5B	94270018	0.000508534	0.115169	178	0.0876049	1.8782	3.29368	Days to flowering
GY_Combined	322	3020833|F|0-23:G>T-23:G>T	1B	57683566	0.000312127	0.148876	178	0.136842	-15.5067	3.50567	Grain yield
GY_Combined	454	1120791|F|0-30:A>G-30:A>G	1B	512632641	0.00024586	0.196629	178	0.136859	-23.0883	3.60931	Grain yield
GY_Combined	627	3064575|F|0-60:A>G-60:A>G	1B	646178482	0.000223056	0.469101	178	0.150455	19.365	3.65159	Grain yield
GY_Combined	943	5579629|F|0-18:G>A-18:G>A	2A	73179749	0.000496745	0.132022	178	0.135228	21.515	3.30387	Grain yield
GY_Combined	2747	1694782|F|0-16:C>T-16:C>T	3B	630398506	0.000744165	0.216292	178	0.129887	-21.8486	3.12833	Grain yield
GY_Combined	5556	1220930|F|0-37:C>T-37:C>T	6D	456804572	0.000460908	0.11236	178	0.135536	-14.7798	3.33639	Grain yield
GY_Combined	6534	2246599|F|0-51:G>C-51:G>C	7D	14621383	0.000410265	0.477528	178	0.136368	-13.2381	3.38694	Grain yield
GY_Holeta	322	3020833|F|0-23:G>T-23:G>T	1B	57683566	0.000266433	0.148876	178	0.141842	34.6741	3.57441	Grain yield
GY_Holeta	454	1120791|F|0-30:A>G-30:A>G	1B	512632641	0.000271958	0.196629	178	0.13272	-22.753	3.5655	Grain yield
GY_Holeta	627	3064575|F|0-60:A>G-60:A>G	1B	646178482	0.000181516	0.469101	178	0.161044	31.7448	3.74109	Grain yield
GY_Holeta	943	5579629|F|0-18:G>A-18:G>A	2A	73179749	0.00043648	0.132022	178	0.126913	19.8453	3.36004	Grain yield
GY_Holeta	2747	1694782|F|0-16:C>T-16:C>T	3B	630398506	0.000722218	0.216292	178	0.124354	30.1523	3.14133	Grain yield
GY_Holeta	5556	1220930|F|0-37:C>T-37:C>T	6D	456804572	0.000497434	0.11236	178	0.126532	-30.1708	3.30326	Grain yield
GY_Holeta	6534	2246599|F|0-51:G>C-51:G>C	7D	14621383	0.000321682	0.477528	178	0.130054	20.9175	3.49257	Grain yield
GY_Kulmsa	343	1666581|F|0-9:T>C-9:T>C	1B	102154959	0.000252995	0.0926966	178	0.134808	-23.8519	3.59689	Grain yield
GY_Kulmsa	899	989669|F|0-31:C>T-31:C>T	2A	28784582	0.000981768	0.418539	178	0.0973467	8.90728	3.00799	Grain yield
GY_Kulmsa	2013	1092119|F|0-31:C>T-31:C>T	2D	478105342	0.00095897	0.129213	178	0.123916	-55.4219	3.01819	Grain yield
GY_Kulmsa	2073	2245811|F|0-7:T>C-7:T>C	2D	589243536	0.000700564	0.106742	178	0.124632	-33.3481	3.15455	Grain yield
GY_Kulmsa	2945	1229188|F|0-7:T>C-7:T>C	3D	951941	0.000423776	0.0449438	178	0.133291	-28.1179	3.37286	Grain yield
GY_Kulmsa	3040	3937988|F|0-67:G>A-67:G>A	3D	349111387	0.000657237	0.0898876	178	0.132704	-20.4655	3.18228	Grain yield
GY_Kulmsa	3384	1176591|F|0-59:A>G-59:A>G	4A	617850054	0.000218981	0.0842697	178	0.157509	-42.0986	3.65959	Grain yield
GY_Meraro	343	1666581|F|0-9:T>C-9:T>C	1B	102154959	0.000252995	0.0926966	178	0.0893937	3.59689	3.59689	Grain yield
GY_Meraro	899	989669|F|0-31:C>T-31:C>T	2A	28784582	0.000981768	0.418539	178	0.0803893	3.00799	3.00799	Grain yield
GY_Meraro	2013	1092119|F|0-31:C>T-31:C>T	2D	478105342	0.00095897	0.129213	178	0.0804065	3.01819	3.01819	Grain yield
GY_Meraro	2073	2245811|F|0-7:T>C-7:T>C	2D	589243536	0.000700564	0.106742	178	0.0819022	3.15455	3.15455	Grain yield
GY_Meraro	2945	1229188|F|0-7:T>C-7:T>C	3D	951941	0.000423776	0.0449438	178	0.0880315	3.37286	3.37286	Grain yield
GY_Meraro	3040	3937988|F|0-67:G>A-67:G>A	3D	349111387	0.000657237	0.0898876	178	0.083382	3.18228	3.18228	Grain yield
GY_Meraro	3384	1176591|F|0-59:A>G-59:A>G	4A	617850054	0.000218981	0.0842697	178	0.0973467	3.65959	3.65959	Grain yield
HD_Combined	27	1046200|F|0-9:T>C-9:T>C	1A	20893697	0.000169091	0.146067	178	0.159639	21.9905	3.77188	Heading date
HD_Combined	618	1113207|F|0-31:T>G-31:T>G	1B	641140613	0.000267906	0.41573	178	0.131377	11.4903	3.57202	Heading date
HD_Combined	1359	3025199|F|0-5:C>G-5:C>G	2B	30434696	0.000326146	0.132022	178	0.105945	14.1099	3.48659	Heading date
HD_Combined	1631	1125920|F|0-47:C>T-47:C>T	2B	602765799	0.000306454	0.421348	178	0.109067	14.666	3.51363	Heading date
HD_Combined	2702	2251282|F|0-57:G>A-57:G>A	3B	562272656	0.000529193	0.148876	178	0.102124	10.136	3.27639	Heading date
HD_Combined	4472	1257862|F|0-25:T>A-25:T>A	5B	631548275	0.000177931	0.255618	178	0.143853	15.0294	3.74975	Heading date
HD_Combined	4574	2293495|F|0-37:C>A-37:C>A	5D	99460869	0.000275624	0.123596	178	0.129434	13.8739	3.55968	Heading date
HD_Combined	4982	1018852|F|0-44:C>T-44:C>T	6A	582252775	0.000914713	0.11236	178	0.0952495	8.44255	3.03872	Heading date
HD_Combined	5895	1222002|F|0-5:T>G-5:T>G	7A	621213334	0.000970989	0.134831	178	0.0939177	7.33341	3.01279	Heading date
HD_Combined	5913	2293315|F|0-15:G>T-15:G>T	7A	636899963	0.000298345	0.143258	178	0.116238	16.9388	3.52528	Heading date
HD_Combined	5914	1382955|F|0-24:T>C-24:T>C	7A	636900029	4.54768e-05	0.0505618	178	0.172935	17.9444	4.34221	Heading date
HD_Combined	6354	3222304|F|0-29:G>T-29:G>T	7B	630109864	0.00081877	0.191011	178	0.0953854	9.18975	3.08684	Heading date
HD_Holeta	2702	2251282|F|0-57:G>A-57:G>A	3B	562272656	0.000134469	0.148876	178	0.081563	2.04759	3.87138	Heading date
HD_Holeta	5352	1090345|F|0-8:T>A-8:T>A	6B	646747103	0.000110106	0.126404	178	0.100434	3.54974	3.95819	Heading date
HD_Holeta	5353	1123012|F|0-16:G>C-16:G>C	6B	647836411	0.000545082	0.129213	178	0.0741616	4.26758	3.26354	Heading date
HD_Kulmsa	27	1046200|F|0-9:T>C-9:T>C	1A	20893697	0.000918364	0.146067	178	0.13459	-1.75234	3.03699	Heading date
HD_Kulmsa	538	1139478|F|0-44:G>A-44:G>A	1B	585548359	0.000319269	0.483146	178	0.14177	-1.90836	3.49584	Heading date
HD_Kulmsa	1631	1125920|F|0-47:C>T-47:C>T	2B	602765799	0.000485871	0.421348	178	0.136759	1.79015	3.31348	Heading date
HD_Kulmsa	2344	2289202|F|0-36:T>A-36:T>A	3A	627917231	0.000281131	0.115169	178	0.150779	2.03356	3.55109	Heading date
HD_Kulmsa	3292	5324801|F|0-46:T>C-46:T>C	4A	143445913	0.000529328	0.0786517	178	0.136279	-1.84668	3.27627	Heading date
HD_Kulmsa	4472	1257862|F|0-25:T>A-25:T>A	5B	631548275	0.000342949	0.255618	178	0.137201	-2.41649	3.46477	Heading date
HD_Kulmsa	5914	1382955|F|0-24:T>C-24:T>C	7A	636900029	0.000134535	0.0505618	178	0.162988	-2.43777	3.87116	Heading date
HD_Meraro	623	1061145|F|0-36:A>G-36:A>G	1B	644598781	0.00043726	0.185393	178	0.175061	52.9395	3.35926	Heading date
HD_Meraro	4178	1107504|F|0-28:T>G-28:T>G	5B	94270018	0.000593348	0.115169	178	0.15897	64.1857	3.22669	Heading date
HD_Meraro	6270	1020753|F|0-10:C>T-10:C>T	7B	535230486	0.000915743	0.120787	178	0.149579	45.1446	3.03823	Heading date
LA_Combined	218	3064523|F|0-31:C>T-31:C>T	1A	556829236	0.000114811	0.0505618	178	0.129434	13.8739	3.94002	Leaf area
LA_Combined	1535	1070207|F|0-37:T>C-37:T>C	2B	221486089	1.5051e-08	0.140449	178	0.143853	15.0294	7.82244	Leaf area
LA_Combined	2522	3937515|F|0-36:G>T-36:G>T	3B	9775233	0.000268077	0.0589888	178	0.116238	16.9388	3.57174	Leaf area
LA_Combined	3697	1265768|F|0-44:T>C-44:T>C	4D	5662006	1.2648e-10	0.0533708	178	0.172935	17.9444	9.89798	Leaf area
LA_Combined	4991	5371819|F|0-18:T>G-18:T>G	6A	586878964	1.11138e-08	0.0477528	178	0.159639	21.9905	7.95414	Leaf area
LA_Combined	6265	4005310|F|0-58:T>C-58:T>C	7B	527961017	5.795e-07	0.0589888	178	0.131377	11.4903	6.23695	Leaf area
LA_Holeta	774	1119123|F|0-11:C>G-11:C>G	1D	377576389	3.85893e-05	0.106742	178	0.100434	3.54974	4.41353	Leaf area
LA_Holeta	2456	2261182|F|0-61:C>T-61:C>T	3A	722465555	0.000297896	0.401685	178	0.081563	2.04759	3.52594	Leaf area
LA_Holeta	4181	5582198|F|0-11:G>A-11:G>A	5B	116830677	0.000662561	0.0449438	178	0.0741616	4.26758	3.17877	Leaf area
LA_Kulmsa	368	3034420|F|0-20:A>G-20:A>G	1B	336353718	0.000913204	0.185393	178	0.136279	-1.84668	3.03943	Leaf area
LA_Kulmsa	1000	2263493|F|0-26:G>A-26:G>A	2A	182570920	0.000838037	0.494382	178	0.136759	1.79015	3.07674	Leaf area
LA_Kulmsa	1042	1201430|F|0-58:G>A-58:G>A	2A	460327562	0.000976313	0.33427	178	0.132786	3.8903	3.01041	Leaf area
LA_Kulmsa	4662	2253187|F|0-50:G>A-50:G>A	5D	507377226	0.000643093	0.129213	178	0.150779	2.03356	3.19173	Leaf area
LA_Kulmsa	4786	1116192|F|0-11:A>G-11:A>G	6A	4666119	0.0007841	0.126404	178	0.137201	-2.41649	3.10563	Leaf area
LA_Kulmsa	5352	1090345|F|0-8:T>A-8:T>A	6B	646747103	0.000948555	0.126404	178	0.13459	-1.75234	3.02294	Leaf area
LA_Kulmsa	5719	999044|F|0-5:T>C-5:T>C	7A	81124905	2.93287e-08	0.188202	178	0.162988	-2.43777	7.53271	Leaf area
LA_Kulmsa	6450	7340828|F|0-11:C>G-11:C>G	7B	687056378	0.000649394	0.171348	178	0.14177	-1.90836	3.18749	Leaf area
LA_Meraro	218	3064523|F|0-31:C>T-31:C>T	1A	556829236	2.0196e-05	0.0505618	178	0.108771	47.1246	4.69474	Leaf area
LA_Meraro	1535	1070207|F|0-37:T>C-37:T>C	2B	221486089	2.05359e-10	0.140449	178	0.15897	64.1857	9.68749	Leaf area
LA_Meraro	2086	5324627|F|0-45:G>C-45:G>C	2D	595557034	0.000247323	0.0646067	178	0.10212	40.7404	3.60674	Leaf area
LA_Meraro	2522	3937515|F|0-36:G>T-36:G>T	3B	9775233	1.9305e-06	0.0589888	178	0.137784	34.7398	5.71433	Leaf area
LA_Meraro	2547	6048363|F|0-45:A>G-45:A>G	3B	20554765	0.000200633	0.0561798	178	0.106335	30.5693	3.6976	Leaf area
LA_Meraro	3697	1265768|F|0-44:T>C-44:T>C	4D	5662006	7.30373e-11	0.0533708	178	0.175061	52.9395	10.1365	Leaf area
LA_Meraro	4991	5371819|F|0-18:T>G-18:T>G	6A	586878964	9.91145e-10	0.0477528	178	0.149579	45.1446	9.00386	Leaf area
LA_Meraro	6265	4005310|F|0-58:T>C-58:T>C	7B	527961017	1.11536e-07	0.0589888	178	0.141061	43.0712	6.95258	Leaf area
LA_Meraro	6567	3934789|F|0-19:G>A-19:G>A	7D	34137545	0.000941636	0.143258	178	0.101306	-1.52058	3.02612	Leaf area
LA_Meraro	6625	2374545|F|0-31:T>A-31:T>A	7D	86148750	0.000576438	0.0814607	178	0.101454	39.8665	3.23925	Leaf area
MD_Combined	298	1244342|F|0-35:T>C-35:T>C	1B	20564759	0.000457315	0.452247	178	0.0793524	0.840658	3.33978	Maturity date
MD_Combined	1181	1077564|F|0-14:A>G-14:A>G	2A	734988239	0.000101509	0.126404	178	0.0924275	-1.33131	3.99349	Maturity date
MD_Combined	1501	3064537|F|0-50:C>T-50:C>T	2B	164642274	0.000918632	0.384831	178	0.0740083	0.83683	3.03686	Maturity date
MD_Combined	1647	991531|F|0-13:A>C-13:A>C	2B	638230965	0.000218024	0.365169	178	0.0831109	-0.950454	3.66149	Maturity date
MD_Combined	2336	3023149|F|0-12:T>G-12:T>G	3A	621586722	0.000405867	0.146067	178	0.0824658	-1.04995	3.39162	Maturity date
MD_Combined	2338	2264298|F|0-16:C>T-16:C>T	3A	624928879	0.000434715	0.0533708	178	0.0798158	0.794425	3.3618	Maturity date
MD_Combined	4495	4909394|F|0-9:A>G-9:A>G	5B	665027137	0.000735081	0.0449438	178	0.0771567	-1.32168	3.13366	Maturity date
MD_Combined	4730	2242904|F|0-17:T>C-17:T>C	5D	542992656	0.000515657	0.0955056	178	0.0791854	-0.879224	3.28764	Maturity date
MD_Holeta	88	4405667|F|0-32:T>C-32:T>C	1A	432956709	3.2099e-08	0.0505618	178	0.10713	-4.4292	7.49351	Maturity date
MD_Holeta	91	989749|F|0-20:C>T-20:C>T	1A	443168524	0.000653355	0.160112	178	0.0773778	-3.41009	3.18485	Maturity date
MD_Holeta	117	2262966|F|0-47:A>C-47:A>C	1A	481771181	0.000535157	0.373596	178	0.0807274	-3.96397	3.27152	Maturity date
MD_Holeta	119	2259122|F|0-62:A>C-62:A>C	1A	484300587	0.000194921	0.376404	178	0.0817817	-3.21773	3.71014	Maturity date
MD_Holeta	329	3025893|F|0-28:A>G-28:A>G	1B	67020984	0.000658958	0.19382	178	0.0763648	-2.44779	3.18114	Maturity date
MD_Holeta	2568	1234768|F|0-5:T>C-5:T>C	3B	24929087	2.7889e-06	0.154494	178	0.0890158	-2.75381	5.55457	Maturity date
MD_Holeta	3749	1240203|F|0-56:C>T-56:C>T	5A	4208674	8.64231e-06	0.132022	178	0.0832305	-3.3767	5.06337	Maturity date
MD_Holeta	4354	1114619|F|0-46:T>G-46:T>G	5B	526838601	0.000963187	0.320225	178	0.0748855	-3.25447	3.01629	Maturity date
MD_Holeta	4495	4909394|F|0-9:A>G-9:A>G	5B	665027137	7.48612e-06	0.0449438	178	0.0859273	-4.02429	5.12574	Maturity date
MD_Kulmsa	298	1244342|F|0-35:T>C-35:T>C	1B	20564759	0.000417421	0.452247	178	0.0686893	1.47606	3.37943	Maturity date
MD_Kulmsa	480	991389|F|0-29:C>T-29:C>T	1B	533096804	0.000417694	0.0674157	178	0.0671855	1.38244	3.37914	Maturity date
MD_Kulmsa	708	1019670|F|0-36:G>A-36:G>A	1D	29838843	0.000847831	0.196629	178	0.0647769	-1.64138	3.07169	Maturity date
MD_Kulmsa	2120	3064574|F|0-36:G>A-36:G>A	2D	613018750	0.000309046	0.33427	178	0.0815506	-2.39425	3.50998	Maturity date
MD_Kulmsa	2344	2289202|F|0-36:T>A-36:T>A	3A	627917231	0.000181821	0.115169	178	0.0819526	-1.94508	3.74036	Maturity date
MD_Kulmsa	2879	4910275|F|0-52:T>C-52:T>C	3B	780625758	0.000739682	0.0449438	178	0.0651678	1.49681	3.13096	Maturity date
MD_Kulmsa	3506	2265458|F|0-29:T>C-29:T>C	4B	7463286	0.000503224	0.401685	178	0.0653448	-2.80244	3.29824	Maturity date
MD_Kulmsa	4395	2258883|F|0-54:G>T-54:G>T	5B	541284213	0.000982667	0.162921	178	0.0635838	-1.86232	3.00759	Maturity date
MD_Kulmsa	5763	993598|F|0-68:T>G-68:T>G	7A	126777072	0.000162533	0.117978	178	0.0875985	-2.55659	3.78906	Maturity date
MD_Meraro	631	2278863|F|0-40:G>A-40:G>A	1B	648792411	0.000669121	0.0393258	178	0.085826	0.727381	3.1745	Maturity date
MD_Meraro	939	1105748|F|0-62:C>G-62:C>G	2A	70983353	0.000850249	0.488764	178	0.0849396	0.877064	3.07045	Maturity date
MD_Meraro	1309	1097808|F|0-60:G>A-60:G>A	2B	2522696	0.000438141	0.129213	178	0.0916028	1.24991	3.35839	Maturity date
MD_Meraro	3449	1312192|F|0-10:G>T-10:G>T	4A	700728477	0.00066468	0.455056	178	0.0863736	-1.61026	3.17739	Maturity date
MD_Meraro	4627	1087971|F|0-29:A>T-29:A>T	5D	421238147	0.000491439	0.146067	178	0.091354	-1.3632	3.30853	Maturity date
MD_Meraro	4731	1218555|F|0-50:G>A-50:G>A	5D	543072796	0.000837615	0.297753	178	0.0858113	0.816769	3.07696	Maturity date
MD_Meraro	4877	1694710|F|0-62:G>C-62:G>C	6A	83260267	0.000617792	0.0589888	178	0.087281	-0.807988	3.20916	Maturity date
MD_Meraro	5408	2261198|F|0-23:C>G-23:C>G	6B	698048660	0.000544573	0.205056	178	0.0881599	1.54284	3.26394	Maturity date
NKS_Combined	582	1042822|F|0-20:G>A-20:G>A	1B	622709384	1.92042e-05	0.13764	178	0.125538	0.731455	4.7166	Number of kernels per spike
NKS_Combined	818	991540|F|0-50:A>G-50:A>G	1D	426925916	0.000535004	0.143258	178	0.11783	0.727476	3.27164	Number of kernels per spike
NKS_Combined	1319	1105975|F|0-49:C>T-49:C>T	2B	13755354	0.000841162	0.379213	178	0.112582	0.658698	3.07512	Number of kernels per spike
NKS_Combined	1519	1104343|F|0-56:A>G-56:A>G	2B	197708090	3.4293e-06	0.123596	178	0.1267	0.671718	5.46479	Number of kernels per spike
NKS_Combined	1756	2282050|F|0-28:C>G-28:C>G	2B	734672774	1.77471e-05	0.0842697	178	0.125869	0.651253	4.75087	Number of kernels per spike
NKS_Combined	2271	992022|F|0-9:G>A-9:G>A	3A	222047569	2.51602e-06	0.0983146	178	0.136423	0.730316	5.59929	Number of kernels per spike
NKS_Combined	3161	997084|F|0-7:C>T-7:C>T	3D	590041455	0.000419812	0.129213	178	0.119493	0.575409	3.37695	Number of kernels per spike
NKS_Combined	3377	1233192|F|0-29:C>T-29:C>T	4A	612662292	1.98064e-06	0.13764	178	0.137208	0.697923	5.70319	Number of kernels per spike
NKS_Combined	5109	1074980|F|0-42:G>A-42:G>A	6B	35516182	0.000753146	0.140449	178	0.11283	0.586138	3.12312	Number of kernels per spike
NKS_Combined	5538	2244423|F|0-18:C>T-18:C>T	6D	406620794	0.000631319	0.143258	178	0.115898	0.747957	3.19975	Number of kernels per spike
NKS_Combined	5740	3029599|F|0-13:C>T-13:C>T	7A	94404278	0.000937262	0.0814607	178	0.110472	1.00388	3.02814	Number of kernels per spike
NKS_Holeta	112	1099971|F|0-31:C>T-31:C>T	1A	480934139	0.00099155	0.308989	178	0.156391	2.08654	3.00369	Number of kernels per spike
NKS_Holeta	582	1042822|F|0-20:G>A-20:G>A	1B	622709384	4.50134e-06	0.13764	178	0.163072	2.16027	5.34666	Number of kernels per spike
NKS_Holeta	1520	1126316|F|0-23:A>G-23:A>G	2B	198011408	1.43462e-08	0.123596	178	0.191705	2.26867	7.84326	Number of kernels per spike
NKS_Holeta	1756	2282050|F|0-28:C>G-28:C>G	2B	734672774	0.000916655	0.0842697	178	0.156628	3.01262	3.03779	Number of kernels per spike
NKS_Holeta	2128	998651|F|0-24:G>C-24:G>C	2D	615503378	0.000719964	0.353933	178	0.159193	2.19302	3.14269	Number of kernels per spike
NKS_Holeta	2271	992022|F|0-9:G>A-9:G>A	3A	222047569	8.46762e-07	0.0983146	178	0.166729	1.85694	6.07224	Number of kernels per spike
NKS_Holeta	3377	1233192|F|0-29:C>T-29:C>T	4A	612662292	2.76891e-07	0.13764	178	0.166792	1.87652	6.55769	Number of kernels per spike
NKS_Holeta	5729	1118816|F|0-9:T>C-9:T>C	7A	85601206	6.3027e-06	0.151685	178	0.16198	1.8192	5.20047	Number of kernels per spike
NKS_Holeta	6515	1068599|F|0-31:A>G-31:A>G	7D	6137281	0.000727155	0.168539	178	0.158647	1.82152	3.13837	Number of kernels per spike
NKS_Kulmsa	1445	1696684|F|0-6:A>G-6:A>G	2B	104940392	0.000998975	0.320225	178	0.0650551	0.154434	3.00045	Number of kernels per spike
NKS_Kulmsa	1446	1128199|F|0-47:A>G-47:A>G	2B	104940458	0.00044684	0.331461	178	0.0729206	0.164023	3.34985	Number of kernels per spike
NKS_Kulmsa	2720	1064277|F|0-35:C>T-35:C>T	3B	586142000	0.000669205	0.146067	178	0.0689706	-0.182574	3.17444	Number of kernels per spike
NKS_Kulmsa	2805	2295854|F|0-22:C>G-22:C>G	3B	728922365	0.000253934	0.216292	178	0.0784451	0.188668	3.59528	Number of kernels per spike
NKS_Meraro	1138	1022408|F|0-63:G>C-63:G>C	2A	708156038	1.01663e-07	0.0674157	178	0.125199	0.519313	6.99284	Number of kernels per spike
NKS_Meraro	1197	2255667|F|0-41:C>G-41:C>G	2A	744286377	0.000673817	0.162921	178	0.0850123	0.268521	3.17146	Number of kernels per spike
NKS_Meraro	1587	1212973|F|0-21:A>G-21:A>G	2B	477157264	0.000780468	0.216292	178	0.0728453	-0.191772	3.10764	Number of kernels per spike
NKS_Meraro	2975	1205259|F|0-50:G>T-50:G>T	3D	29861477	0.000725236	0.13764	178	0.0772493	0.195071	3.13952	Number of kernels per spike
NKS_Meraro	3741	1162593|F|0-10:T>C-10:T>C	4D	506496385	0.00053387	0.103933	178	0.104859	0.267932	3.27256	Number of kernels per spike
NKSs_Combined	1468	2325438|F|0-27:A>G-27:A>G	2B	122267367	0.000188904	0.126404	178	0.17117	0.56536	3.72376	Number of kernels per spikelets
NKSs_Combined	1511	1042631|F|0-26:G>C-26:G>C	2B	184494452	0.000527577	0.11236	178	0.170063	0.600117	3.27771	Number of kernels per spikelets
NKSs_Combined	1612	1090446|F|0-21:T>C-21:T>C	2B	573722860	1.59768e-07	0.146067	178	0.180048	0.682542	6.79651	Number of kernels per spikelets
NKSs_Combined	2625	1218511|F|0-55:T>C-55:T>C	3B	82624614	2.19532e-05	0.0983146	178	0.173907	0.551149	4.6585	Number of kernels per spikelets
NKSs_Combined	2819	1035788|F|0-50:G>T-50:G>T	3B	738156443	0.000786825	0.311798	178	0.167737	0.733106	3.10412	Number of kernels per spikelets
NKSs_Combined	3377	1233192|F|0-29:C>T-29:C>T	4A	612662292	1.45207e-05	0.13764	178	0.174216	0.702641	4.83801	Number of kernels per spikelets
NKSs_Combined	5538	2244423|F|0-18:C>T-18:C>T	6D	406620794	7.52862e-06	0.143258	178	0.174362	0.625468	5.12328	Number of kernels per spikelets
NKSs_Combined	5666	1073357|F|0-18:A>C-18:A>C	7A	38241544	0.000967241	0.16573	178	0.166214	0.694625	3.01447	Number of kernels per spikelets
NKSs_Combined	5667	1266301|F|0-16:T>C-16:T>C	7A	38327804	0.000865702	0.11236	178	0.166233	0.554913	3.06263	Number of kernels per spikelets
NKSs_Combined	6419	1246695|F|0-6:T>C-6:T>C	7B	672400921	0.000459126	0.140449	178	0.170291	0.548178	3.33807	Number of kernels per spikelets
NKSs_Combined	6724	1047128|F|0-13:T>G-13:T>G	7D	548916083	3.01101e-06	0.370787	178	0.179144	0.645035	5.52129	Number of kernels per spikelets
NKSs_Holeta	629	1268498|F|0-6:T>C-6:T>C	1B	646476073	0.000399567	0.0505618	178	0.0961993	0.404212	3.39841	Number of kernels per spikelets
NKSs_Holeta	1625	1211331|F|0-16:A>C-16:A>C	2B	598559595	3.40532e-07	0.491573	178	0.112921	0.308943	6.46784	Number of kernels per spikelets
NKSs_Holeta	2716	4993252|F|0-60:G>T-60:G>T	3B	581975772	1.48088e-06	0.0449438	178	0.109777	0.395832	5.82948	Number of kernels per spikelets
NKSs_Holeta	5890	4993223|F|0-12:A>G-12:A>G	7A	614780849	0.000592876	0.0898876	178	0.0952741	0.300886	3.22704	Number of kernels per spikelets
NKSs_Holeta	5932	1031455|F|0-32:C>A-32:C>A	7A	652721642	0.00072697	0.258427	178	0.0948668	0.312733	3.13848	Number of kernels per spikelets
NKSs_Holeta	6209	1388220|F|0-20:G>C-20:G>C	7B	302413910	4.09033e-12	0.0337079	178	0.143978	0.68614	11.3882	Number of kernels per spikelets
NKSs_Holeta	6247	1046551|F|0-43:A>T-43:A>T	7B	481660548	0.000750429	0.109551	178	0.0943588	0.344914	3.12469	Number of kernels per spikelets
NKSs_Holeta	6576	1012066|F|0-21:C>A-21:C>A	7D	42519818	5.32334e-06	0.0758427	178	0.0986879	0.361891	5.27382	Number of kernels per spikelets
NKSs_Kulmsa	283	1057381|F|0-34:T>C-34:T>C	1B	7160074	0.000913938	0.0955056	178	0.0701547	0.291104	3.03908	Number of kernels per spikelets
NKSs_Kulmsa	511	1081747|F|0-27:T>C-27:T>C	1B	565566678	0.000944997	0.235955	178	0.0675181	0.301626	3.02457	Number of kernels per spikelets
NKSs_Kulmsa	1293	993911|F|0-34:T>A-34:T>A	2A	773513489	5.27287e-06	0.0926966	178	0.0917452	0.474713	5.27795	Number of kernels per spikelets
NKSs_Kulmsa	2950	5324914|F|0-25:C>G-25:C>G	3D	9292491	0.000750464	0.126404	178	0.0761894	0.371777	3.12467	Number of kernels per spikelets
NKSs_Kulmsa	4025	994426|F|0-56:C>A-56:C>A	5A	613471746	2.57184e-12	0.0393258	178	0.130384	0.557654	11.5898	Number of kernels per spikelets
NKSs_Kulmsa	4749	1250261|F|0-56:G>T-56:G>T	5D	549647903	0.000201755	0.0983146	178	0.0862587	0.33402	3.69518	Number of kernels per spikelets
NKSs_Kulmsa	5021	1254459|F|0-8:A>C-8:A>C	6A	602989232	6.39185e-05	0.412921	178	0.0897192	0.386187	4.19437	Number of kernels per spikelets
NKSs_Kulmsa	6213	1063747|F|0-8:C>T-8:C>T	7B	328548376	5.02086e-06	0.0589888	178	0.0991414	0.460701	5.29922	Number of kernels per spikelets
NKSs_Meraro	582	1042822|F|0-20:G>A-20:G>A	1B	622709384	4.4493e-06	0.13764	178	0.162543	2.14883	5.35171	Number of kernels per spikelets
NKSs_Meraro	1520	1126316|F|0-23:A>G-23:A>G	2B	198011408	1.40043e-08	0.123596	178	0.191425	2.26244	7.85374	Number of kernels per spikelets
NKSs_Meraro	1756	2282050|F|0-28:C>G-28:C>G	2B	734672774	0.000927041	0.0842697	178	0.157151	1.97319	3.0329	Number of kernels per spikelets
NKSs_Meraro	2128	998651|F|0-24:G>C-24:G>C	2D	615503378	0.000648096	0.353933	178	0.160939	1.84803	3.18836	Number of kernels per spikelets
NKSs_Meraro	2271	992022|F|0-9:G>A-9:G>A	3A	222047569	8.80094e-07	0.0983146	178	0.166426	1.86897	6.05547	Number of kernels per spikelets
NKSs_Meraro	3377	1233192|F|0-29:C>T-29:C>T	4A	612662292	2.25076e-07	0.13764	178	0.166692	1.85342	6.64767	Number of kernels per spikelets
NKSs_Meraro	5729	1118816|F|0-9:T>C-9:T>C	7A	85601206	6.17675e-06	0.151685	178	0.162396	1.82123	5.20924	Number of kernels per spikelets
NKSs_Meraro	6515	1068599|F|0-31:A>G-31:A>G	7D	6137281	0.000750883	0.168539	178	0.159165	2.18866	3.12443	Number of kernels per spikelets
NSsS_Combined	1468	2325438|F|0-27:A>G-27:A>G	2B	122267367	0.000188904	0.126404	178	0.0686268	0.412727	3.72376	Number of spikelets per spike
NSsS_Combined	1511	1042631|F|0-26:G>C-26:G>C	2B	184494452	0.000527577	0.11236	178	0.0652429	-0.286637	3.27771	Number of spikelets per spike
NSsS_Combined	1612	1090446|F|0-21:T>C-21:T>C	2B	573722860	1.59768e-07	0.146067	178	0.106375	0.650035	6.79651	Number of spikelets per spike
NSsS_Combined	2625	1218511|F|0-55:T>C-55:T>C	3B	82624614	2.19532e-05	0.0983146	178	0.0706812	-0.281591	4.6585	Number of spikelets per spike
NSsS_Combined	2819	1035788|F|0-50:G>T-50:G>T	3B	738156443	0.000786825	0.311798	178	0.0650291	0.564472	3.10412	Number of spikelets per spike
NSsS_Combined	3377	1233192|F|0-29:C>T-29:C>T	4A	612662292	1.45207e-05	0.13764	178	0.07277	-0.318488	4.83801	Number of spikelets per spike
NSsS_Combined	5538	2244423|F|0-18:C>T-18:C>T	6D	406620794	7.52862e-06	0.143258	178	0.0917507	-0.340016	5.12328	Number of spikelets per spike
NSsS_Combined	5666	1073357|F|0-18:A>C-18:A>C	7A	38241544	0.000967241	0.16573	178	0.0618564	0.486981	3.01447	Number of spikelets per spike
NSsS_Combined	5667	1266301|F|0-16:T>C-16:T>C	7A	38327804	0.000865702	0.11236	178	0.0646582	0.305391	3.06263	Number of spikelets per spike
NSsS_Combined	6419	1246695|F|0-6:T>C-6:T>C	7B	672400921	0.000459126	0.140449	178	0.0680281	-0.306926	3.33807	Number of spikelets per spike
NSsS_Combined	6724	1047128|F|0-13:T>G-13:T>G	7D	548916083	3.01101e-06	0.370787	178	0.105323	0.784851	5.52129	Number of spikelets per spike
NSsS_Holeta	629	1268498|F|0-6:T>C-6:T>C	1B	646476073	0.000399567	0.0505618	178	0.063704	0.647597	3.39841	Number of spikelets per spike
NSsS_Holeta	1625	1211331|F|0-16:A>C-16:A>C	2B	598559595	3.40532e-07	0.491573	178	0.0752541	0.717911	6.46784	Number of spikelets per spike
NSsS_Holeta	2716	4993252|F|0-60:G>T-60:G>T	3B	581975772	1.48088e-06	0.0449438	178	0.0742041	0.833712	5.82948	Number of spikelets per spike
NSsS_Holeta	5890	4993223|F|0-12:A>G-12:A>G	7A	614780849	0.000592876	0.0898876	178	0.0607831	0.487095	3.22704	Number of spikelets per spike
NSsS_Holeta	5932	1031455|F|0-32:C>A-32:C>A	7A	652721642	0.00072697	0.258427	178	0.0587377	0.618597	3.13848	Number of spikelets per spike
NSsS_Holeta	6209	1388220|F|0-20:G>C-20:G>C	7B	302413910	4.09033e-12	0.0337079	178	0.0779519	0.768117	11.3882	Number of spikelets per spike
NSsS_Holeta	6247	1046551|F|0-43:A>T-43:A>T	7B	481660548	0.000750429	0.109551	178	0.0572622	0.687822	3.12469	Number of spikelets per spike
NSsS_Holeta	6576	1012066|F|0-21:C>A-21:C>A	7D	42519818	5.32334e-06	0.0758427	178	0.0647036	0.799819	5.27382	Number of spikelets per spike
NSsS_Kulmsa	283	1057381|F|0-34:T>C-34:T>C	1B	7160074	0.000913938	0.0955056	178	0.0864025	0.764294	3.03908	Number of spikelets per spike
NSsS_Kulmsa	511	1081747|F|0-27:T>C-27:T>C	1B	565566678	0.000944997	0.235955	178	0.0821401	-0.564905	3.02457	Number of spikelets per spike
NSsS_Kulmsa	1293	993911|F|0-34:T>A-34:T>A	2A	773513489	5.27287e-06	0.0926966	178	0.103402	0.844916	5.27795	Number of spikelets per spike
NSsS_Kulmsa	2950	5324914|F|0-25:C>G-25:C>G	3D	9292491	0.000750464	0.126404	178	0.0871296	0.803803	3.12467	Number of spikelets per spike
NSsS_Kulmsa	4025	994426|F|0-56:C>A-56:C>A	5A	613471746	2.57184e-12	0.0393258	178	0.154193	1.19555	11.5898	Number of spikelets per spike
NSsS_Kulmsa	4749	1250261|F|0-56:G>T-56:G>T	5D	549647903	0.000201755	0.0983146	178	0.0911875	0.64288	3.69518	Number of spikelets per spike
NSsS_Kulmsa	5021	1254459|F|0-8:A>C-8:A>C	6A	602989232	6.39185e-05	0.412921	178	0.0929481	1.01168	4.19437	Number of spikelets per spike
NSsS_Kulmsa	6213	1063747|F|0-8:C>T-8:C>T	7B	328548376	5.02086e-06	0.0589888	178	0.116057	1.0626	5.29922	Number of spikelets per spike
NSsS_Meraro	582	1042822|F|0-20:G>A-20:G>A	1B	622709384	4.4493e-06	0.13764	178	0.100607	0.517835	5.35171	Number of spikelets per spike
NSsS_Meraro	1520	1126316|F|0-23:A>G-23:A>G	2B	198011408	1.40043e-08	0.123596	178	0.111667	0.738389	7.85374	Number of spikelets per spike
NSsS_Meraro	1756	2282050|F|0-28:C>G-28:C>G	2B	734672774	0.000927041	0.0842697	178	0.0866749	-0.476756	3.0329	Number of spikelets per spike
NSsS_Meraro	2128	998651|F|0-24:G>C-24:G>C	2D	615503378	0.000648096	0.353933	178	0.0959781	-0.463624	3.18836	Number of spikelets per spike
NSsS_Meraro	2271	992022|F|0-9:G>A-9:G>A	3A	222047569	8.80094e-07	0.0983146	178	0.102383	0.502755	6.05547	Number of spikelets per spike
NSsS_Meraro	3377	1233192|F|0-29:C>T-29:C>T	4A	612662292	2.25076e-07	0.13764	178	0.108426	-0.542819	6.64767	Number of spikelets per spike
NSsS_Meraro	5729	1118816|F|0-9:T>C-9:T>C	7A	85601206	6.17675e-06	0.151685	178	0.0994912	0.478041	5.20924	Number of spikelets per spike
NSsS_Meraro	6515	1068599|F|0-31:A>G-31:A>G	7D	6137281	0.000750883	0.168539	178	0.0915225	0.613902	3.12443	Number of spikelets per spike
PH_Combined	1166	1006861|F|0-50:G>C-50:G>C	2A	723358962	8.74572e-05	0.179775	178	0.100307	1.80325	4.0582	Plant height
PH_Combined	1468	2325438|F|0-27:A>G-27:A>G	2B	122267367	0.000188904	0.126404	178	0.0675579	1.86266	3.72376	Plant height
PH_Combined	1511	1042631|F|0-26:G>C-26:G>C	2B	184494452	0.000527577	0.11236	178	0.0661806	-1.0905	3.27771	Plant height
PH_Combined	1612	1090446|F|0-21:T>C-21:T>C	2B	573722860	1.6e-07	0.146067	178	0.0721088	-1.20006	6.79651	Plant height
PH_Combined	2625	1218511|F|0-55:T>C-55:T>C	3B	82624614	2.2e-05	0.0983146	178	0.0678371	1.72429	4.6585	Plant height
PH_Combined	2819	1035788|F|0-50:G>T-50:G>T	3B	738156443	0.000786825	0.311798	178	0.0657585	-1.10978	3.10412	Plant height
PH_Combined	3377	1233192|F|0-29:C>T-29:C>T	4A	612662292	1.45e-05	0.13764	178	0.0704395	2.03254	4.83801	Plant height
PH_Combined	5538	2244423|F|0-18:C>T-18:C>T	6D	406620794	7.53e-06	0.143258	178	0.0710219	2.84341	5.12328	Plant height
PH_Combined	5666	1073357|F|0-18:A>C-18:A>C	7A	38241544	0.000967241	0.16573	178	0.0627437	1.77767	3.01447	Plant height
PH_Combined	5667	1266301|F|0-16:T>C-16:T>C	7A	38327804	0.000865702	0.11236	178	0.064089	-1.16909	3.06263	Plant height
PH_Combined	6419	1246695|F|0-6:T>C-6:T>C	7B	672400921	0.000459126	0.140449	178	0.0670754	1.06461	3.33807	Plant height
PH_Combined	6724	1047128|F|0-13:T>G-13:T>G	7D	548916083	3.01e-06	0.370787	178	0.0717562	1.37343	5.52129	Plant height
PH_Holeta	894	1088511|F|0-7:T>C-7:T>C	2A	16730048	0.000332325	0.474719	178	0.0749255	1.54384	3.47844	Plant height
PH_Holeta	1315	1262031|F|0-29:G>A-29:G>A	2B	9283046	0.000645683	0.432584	178	0.0663961	1.49668	3.18998	Plant height
PH_Holeta	1873	1215097|F|0-65:G>A-65:G>A	2D	15732248	0.000636641	0.497191	178	0.0666607	-2.85672	3.19611	Plant height
PH_Holeta	5325	1141272|F|0-22:T>A-22:T>A	6B	631137282	0.000352996	0.463483	178	0.0742531	-1.49613	3.45223	Plant height
PH_Holeta	5326	4911043|F|0-44:C>T-44:C>T	6B	631138252	4.96876e-05	0.401685	178	0.0958304	-1.66376	4.30375	Plant height
PH_Kulmsa	1166	1006861|F|0-50:G>C-50:G>C	2A	723358962	0.000500401	0.179775	178	0.098384	2.26789	3.30068	Plant height
PH_Kulmsa	3257	1110860|F|0-43:T>C-43:T>C	4A	22219271	0.000910943	0.129213	178	0.0922002	2.28293	3.04051	Plant height
PH_Kulmsa	4212	1047582|F|0-52:C>G-52:C>G	5B	327196367	0.000377854	0.0786517	178	0.100821	-3.66009	3.42268	Plant height
PH_Meraro	791	1215797|F|0-17:G>T-17:G>T	1D	414719500	0.000598173	0.0870787	178	0.0828652	2.43106	3.22317	Plant height
PH_Meraro	1501	3064537|F|0-50:C>T-50:C>T	2B	164642274	0.000709405	0.384831	178	0.0763344	1.88825	3.14911	Plant height
PH_Meraro	3290	1080439|F|0-41:A>G-41:A>G	4A	140700686	0.000507478	0.146067	178	0.0991473	3.59554	3.29458	Plant height
PH_Meraro	3339	3025953|F|0-25:G>A-25:G>A	4A	521603853	0.000900805	0.160112	178	0.0662982	2.53485	3.04537	Plant height
PH_Meraro	4744	1099369|F|0-26:C>T-26:C>T	5D	548685020	3.22762e-07	0.182584	178	0.123013	3.12025	6.49112	Plant height
PH_Meraro	6346	1010420|F|0-11:T>G-11:T>G	7B	621404053	0.000595842	0.432584	178	0.0846622	2.1511	3.22487	Plant height
SL_Combined	978	3064524|F|0-21:G>A-21:G>A	2A	117369587	0.000832528	0.154494	178	0.0821116	0.335928	3.0796	Spike length
SL_Combined	1163	1090474|F|0-26:A>G-26:A>G	2A	722320327	0.000652633	0.0955056	178	0.0857599	-0.248209	3.18533	Spike length
SL_Combined	4122	3032391|F|0-37:G>T-37:G>T	5B	21636346	0.000467438	0.185393	178	0.0959597	0.471868	3.33028	Spike length
SL_Combined	5186	1863713|F|0-37:C>G-37:C>G	6B	140452409	0.00055266	0.0449438	178	0.0871562	0.28063	3.25754	Spike length
SL_Combined	5426	1351797|F|0-16:C>G-16:C>G	6B	708272196	0.000694272	0.0533708	178	0.0822353	0.258443	3.15847	Spike length
SL_Combined	5434	3385032|F|0-9:C>T-9:C>T	6B	714009334	0.000999601	0.0646067	178	0.0798	0.420033	3.00017	Spike length
SL_Combined	5442	3956702|F|0-31:C>T-31:C>T	6B	719901771	0.000559791	0.0505618	178	0.0861117	-0.252133	3.25197	Spike length
SL_Combined	5629	4910973|F|0-29:C>A-29:C>A	7A	13928165	2.16914e-08	0.0477528	178	0.133494	0.465615	7.66371	Spike length
SL_Holeta	4466	1237690|F|0-23:G>C-23:G>C	5B	604290894	0.000725253	0.11236	178	0.0663342	0.391338	3.13951	Spike length
SL_Holeta	4656	1862935|F|0-26:G>A-26:G>A	5D	490601460	5.41846e-05	0.109551	178	0.0916664	0.385657	4.26612	Spike length
SL_Kulmsa	1330	1023751|F|0-40:C>G-40:C>G	2B	19448467	0.000658065	0.497191	178	0.0560028	-0.22616	3.18173	Spike length
SL_Kulmsa	1331	1104531|F|0-39:T>A-39:T>A	2B	19448572	0.000965894	0.5	178	0.055468	-0.314759	3.01507	Spike length
SL_Kulmsa	2062	2243418|F|0-8:G>C-8:G>C	2D	587648696	0.000187553	0.373596	178	0.0592014	-0.226606	3.72688	Spike length
SL_Kulmsa	3431	1326740|F|0-15:T>G-15:T>G	4A	663673100	0.000628367	0.429775	178	0.057744	-0.352526	3.20179	Spike length
SL-Meraro	1449	1071933|F|0-52:T>C-52:T>C	2B	105985751	0.000665687	0.0561798	178	0.0577858	-0.283896	3.17673	Spike length
SL-Meraro	2602	1026006|F|0-51:A>C-51:A>C	3B	54996488	0.000539532	0.123596	178	0.0591676	0.203374	3.26798	Spike length
SL-Meraro	3805	1263501|F|0-5:A>C-5:A>C	5A	69140651	0.000683436	0.120787	178	0.0576226	-0.314339	3.1653	Spike length
SL-Meraro	4027	3032391|F|0-37:G>T-37:G>T	5A	614408611	3.17453e-11	0.0421348	178	0.0779044	0.240412	10.4983	Spike length
SL-Meraro	4441	3955588|F|0-29:T>G-29:T>G	5B	584095441	0.000914487	0.0926966	178	0.0569662	0.294372	3.03882	Spike length
SL-Meraro	4508	1694739|F|0-33:A>T-33:A>T	5B	681127665	2.38995e-08	0.0870787	178	0.0659397	-0.203494	7.62161	Spike length
SL-Meraro	4838	2279397|F|0-55:C>G-55:C>G	6A	29876921	1.563e-10	0.0477528	178	0.0682786	-0.176316	9.80604	Spike length
SL-Meraro	4987	1337726|F|0-62:A>G-62:A>G	6A	584694353	0.000940141	0.0730337	178	0.056957	-0.368489	3.02681	Spike length
SL-Meraro	5187	4911245|F|0-46:A>G-46:A>G	6B	140863639	1.61642e-11	0.0421348	178	0.080458	-0.226996	10.7914	Spike length
SL-Meraro	5310	2302989|F|0-59:C>A-59:C>A	6B	598448798	5.30869e-06	0.185393	178	0.0630078	0.185073	5.27501	Spike length
SL-Meraro	6350	2257383|F|0-17:C>G-17:C>G	7B	627604934	4.03668e-05	0.235955	178	0.0610291	0.188789	4.39398	Spike length
SL-Meraro	6563	1089662|F|0-32:G>A-32:G>A	7D	33775394	0.00066021	0.38764	178	0.0591263	-0.175552	3.18032	Spike length
SW_Combined	552	1094239|F|0-18:T>C-18:T>C	1B	593916790	6.61189e-07	0.199438	178	0.110833	0.16761	6.17967	Spike weight
SW_Combined	745	988503|F|0-5:C>T-5:C>T	1D	72889931	0.000520797	0.182584	178	0.0979518	0.18561	3.28333	Spike weight
SW_Combined	1689	1086456|F|0-25:A>T-25:A>T	2B	683749636	0.000770712	0.148876	178	0.0950101	0.192921	3.11311	Spike weight
SW_Combined	2016	1061891|F|0-7:T>G-7:T>G	2D	508735111	0.000774126	0.0758427	178	0.0940952	0.171136	3.11119	Spike weight
SW_Combined	2482	1205701|F|0-28:G>T-28:G>T	3A	733992788	0.000675349	0.140449	178	0.0954611	0.217306	3.17047	Spike weight
SW_Combined	4724	6038202|F|0-6:C>T-6:C>T	5D	541681037	0.00028709	0.0589888	178	0.106651	0.192962	3.54198	Spike weight
SW_Combined	6594	100378184|F|0-25:G>C-25:G>C	7D	65762035	0.000612049	0.0983146	178	0.0954803	0.197495	3.21321	Spike weight
SW_Holeta	470	1163534|F|0-6:C>A-6:C>A	1B	529627736	0.000952429	0.148876	178	0.112601	-0.127086	3.02117	Spike weight
SW_Holeta	508	1667871|F|0-58:G>C-58:G>C	1B	564574913	0.000490222	0.103933	178	0.12092	-0.181877	3.30961	Spike weight
SW_Holeta	1727	1166268|F|0-59:T>C-59:T>C	2B	717043324	0.000167149	0.404494	178	0.13645	0.148826	3.7769	Spike weight
SW_Holeta	3681	1126513|F|0-64:C>G-64:C>G	4B	662397648	0.000239685	0.241573	178	0.129333	-0.14626	3.62036	Spike weight
SW_Holeta	4609	996535|F|0-14:G>C-14:G>C	5D	352454245	0.000644466	0.106742	178	0.119238	-0.200763	3.1908	Spike weight
SW_Holeta	5186	1863713|F|0-37:C>G-37:C>G	6B	140452409	0.000946922	0.0449438	178	0.112882	-0.140397	3.02369	Spike weight
SW_Holeta	5385	1055955|F|0-16:C>T-16:C>T	6B	679360702	0.000896525	0.247191	178	0.117961	0.231594	3.04744	Spike weight
SW_Holeta	5386	1055955|F|0-58:C>T-58:C>T	6B	679360702	0.000372243	0.22191	178	0.121302	-0.14778	3.42917	Spike weight
SW_Holeta	5603	1104997|F|0-50:G>T-50:G>T	7A	455502	0.000965833	0.202247	178	0.112534	-0.128086	3.0151	Spike weight
SW_Holeta	6534	2246599|F|0-51:G>C-51:G>C	7D	14621383	0.000218636	0.477528	178	0.129419	0.125132	3.66028	Spike weight
SW_Kulmsa	552	1094239|F|0-18:T>C-18:T>C	1B	593916790	0.000490708	0.199438	178	0.0726966	0.1626	3.30918	Spike weight
SW_Kulmsa	554	979184|F|0-40:G>T-40:G>T	1B	594654791	0.000669246	0.143258	178	0.0699576	0.199889	3.17441	Spike weight
SW_Kulmsa	604	5581088|F|0-22:C>G-22:C>G	1B	636134239	0.000575402	0.0421348	178	0.0712926	0.303132	3.24003	Spike weight
SW_Kulmsa	630	992991|F|0-9:G>T-9:G>T	1B	647195583	0.000180547	0.370787	178	0.0815246	-0.153801	3.74341	Spike weight
SW_Kulmsa	643	2264416|F|0-15:C>T-15:C>T	1B	660012726	0.000848699	0.146067	178	0.0678651	0.194641	3.07125	Spike weight
SW_Kulmsa	745	988503|F|0-5:C>T-5:C>T	1D	72889931	0.000208092	0.182584	178	0.0802735	0.189538	3.68175	Spike weight
SW_Kulmsa	902	1009798|F|0-9:A>G-9:A>G	2A	30823276	5.54017e-05	0.16573	178	0.0919446	0.205201	4.25648	Spike weight
SW_Kulmsa	986	11309825|F|0-18:C>G-18:C>G	2A	141263053	0.000799252	0.0674157	178	0.068396	0.27713	3.09732	Spike weight
SW_Kulmsa	1318	1074129|F|0-23:T>C-23:T>C	2B	11416837	8.17365e-05	0.0814607	178	0.0885201	0.277113	4.08758	Spike weight
SW_Kulmsa	1828	1116814|F|0-17:C>T-17:C>T	2B	770091016	0.000830592	0.230337	178	0.0680534	0.148561	3.08061	Spike weight
SW_Kulmsa	1897	978273|F|0-18:G>A-18:G>A	2D	63536670	0.000198209	0.171348	178	0.0807096	0.181126	3.70288	Spike weight
SW_Kulmsa	1898	4911015|F|0-39:T>A-39:T>A	2D	63627645	4.63302e-05	0.129213	178	0.0935258	0.216651	4.33414	Spike weight
SW_Kulmsa	2482	1205701|F|0-28:G>T-28:G>T	3A	733992788	0.000123748	0.140449	178	0.0848661	0.201912	3.90746	Spike weight
SW_Kulmsa	2536	1000905|F|0-46:A>G-46:A>G	3B	17785833	0.000378969	0.0589888	178	0.074982	0.274253	3.4214	Spike weight
SW_Kulmsa	4186	1100116|F|0-28:G>A-28:G>A	5B	142427317	0.000245983	0.103933	178	0.0788054	0.28605	3.6091	Spike weight
SW_Meraro	553	5411129|F|0-11:C>T-11:C>T	1B	593916893	0.000297998	0.0786517	178	0.0952456	0.46825	3.52579	Spike weight
SW_Meraro	1520	1126316|F|0-23:A>G-23:A>G	2B	198011408	1.59623e-08	0.123596	178	0.110563	0.545444	7.7969	Spike weight
SW_Meraro	2016	1061891|F|0-7:T>G-7:T>G	2D	508735111	8.20666e-08	0.0758427	178	0.110097	0.654505	7.08583	Spike weight
SW_Meraro	2508	7351658|F|0-64:T>C-64:T>C	3B	2491291	2.23522e-10	0.0505618	178	0.117099	0.60496	9.65068	Spike weight
SW_Meraro	2522	3937515|F|0-36:G>T-36:G>T	3B	9775233	0.000996923	0.0589888	178	0.0809688	0.419882	3.00134	Spike weight
SW_Meraro	2579	1061107|F|0-49:T>G-49:T>G	3B	29708486	0.000727197	0.317416	178	0.0858195	0.504925	3.13835	Spike weight
SW_Meraro	2582	3022497|F|0-14:T>G-14:T>G	3B	31995400	0.000641462	0.488764	178	0.0861181	0.458601	3.19283	Spike weight
SW_Meraro	2593	1110291|F|0-57:T>G-57:T>G	3B	45271222	0.000909116	0.491573	178	0.085173	0.463385	3.04138	Spike weight
SW_Meraro	3731	1205054|F|0-57:T>C-57:T>C	4D	465587647	0.000971249	0.202247	178	0.0825085	0.534925	3.01267	Spike weight
SW_Meraro	4629	1094656|F|0-48:G>A-48:G>A	5D	425470918	3.41775e-06	0.0646067	178	0.0989955	0.691472	5.46626	Spike weight
SW_Meraro	4724	6038202|F|0-6:C>T-6:C>T	5D	541681037	1.12609e-07	0.0589888	178	0.108029	0.647866	6.94843	Spike weight
SW_Meraro	4849	1234605|F|0-19:A>G-19:A>G	6A	49110792	0.000506496	0.401685	178	0.0908309	0.504887	3.29542	Spike weight
SW_Meraro	4941	4992211|F|0-62:T>C-62:T>C	6A	538546426	4.47439e-06	0.151685	178	0.0977072	0.550801	5.34927	Spike weight
TKW_Combined	626	2263055|F|0-59:G>A-59:G>A	1B	645269217	0.000656957	0.255618	178	0.133024	-1.61177	3.18246	Thousand kernel weight
TKW_Combined	627	3064575|F|0-60:A>G-60:A>G	1B	646178482	0.000443078	0.469101	178	0.138204	-1.55402	3.35352	Thousand kernel weight
TKW_Combined	6402	2264533|F|0-36:C>T-36:C>T	7B	654025136	0.000835384	0.359551	178	0.127805	1.55534	3.07811	Thousand kernel weight
TKW_Holeta	626	2263055|F|0-59:G>A-59:G>A	1B	645269217	0.000633829	0.255618	178	0.134436	-1.71018	3.19803	Thousand kernel weight
TKW_Holeta	627	3064575|F|0-60:A>G-60:A>G	1B	646178482	0.000790394	0.469101	178	0.128616	-2.49343	3.10216	Thousand kernel weight
TKW_Holeta	6402	2264533|F|0-36:C>T-36:C>T	7B	654025136	0.000514942	0.359551	178	0.139234	-1.89599	3.28824	Thousand kernel weight
TKW_Kulmsa	626	2263055|F|0-59:G>A-59:G>A	1B	645269217	0.000831809	0.255618	178	0.130605	2.51169	3.07998	Thousand kernel weight
TKW_Kulmsa	627	3064575|F|0-60:A>G-60:A>G	1B	646178482	0.000335382	0.469101	178	0.139329	-2.47262	3.47446	Thousand kernel weight
TKW_Kulmsa	6520	3021078|F|0-6:T>A-6:T>A	7D	6800425	0.000843195	0.373596	178	0.1262	-2.42637	3.07407	Thousand kernel weight
TKW_Meraro	626	2263055|F|0-59:G>A-59:G>A	1B	645269217	0.000589403	0.255618	178	0.133085	-0.513149	3.22959	Thousand kernel weight
TKW_Meraro	627	3064575|F|0-60:A>G-60:A>G	1B	646178482	0.0005501	0.469101	178	0.133326	-0.479582	3.25956	Thousand kernel weight
TKW_Meraro	4921	1714673|F|0-64:C>T-64:C>T	6A	481341158	0.000831832	0.36236	178	0.126088	-0.530931	3.07996	Thousand kernel weight
TKW_Meraro	6402	2264533|F|0-36:C>T-36:C>T	7B	654025136	0.000590817	0.359551	178	0.132477	-0.51938	3.22855	Thousand kernel weight
