# Supplementary material for: Genetic architecture of adult-plant resistance to stripe rust in bread wheat (Triticum aestivum L.) association panel
Source: Front Plant Sci. 2023 Dec 7;14:1256770. doi: 10.3389/fpls.2023.1256770 (PMC10733515; doi:10.3389/fpls.2023.1256770)
Supplement: Supplementary file 11 [file Table_8.xls]

## Sheet: Sheet1
Supplementary Table 8. Summary of previously mapped yellow rust resistance QTLs
QTL	Chr	Position (bp)	Previous QTL/gene	Reference
qYRS.01	1A	16417326	Yrsicau-1A, QS.HPAMP_HRU-1A	Fu et al, (2019), Baranwal et al. (2022)
qYRS.02	1A	337947849	QYr.sicau-1AL.1	Yao et al, (2021)
qYRS.03	1A	512496605	QYr.sun 1A_Janz	Zhang et al. (2021)
qYRS.04	1A	588261371	QYr.niab-1A.1, QZn.HPAMP_NarrI-1A	Baranwal et al. (2022)
qYRS.05	1B	50203925	qYr.G, Qyr.wpg_GWAS-1B.2.2,	Zhang et al. (2021)
qYRS.07	1B	512632641-561151613	QMg.HPAMP_NarrII-2B	Baranwal et al. (2022)
qYRS.08	1B	605007601-687536131	QFe.HPAMP_LDN-2B	Baranwal et al. (2022)
qYRS.09	1D	7734813	QDS.sicau-1D, QYr.hbaas-1DS, QYr-WorldAdult-1DS,Qyr.wpg_GWAS-1D.1	Long et al (2019), Zhang et al. (2021), Baranwal et al. (2022)
qYRS.10	1D	49605264-54911805	MQTL1D.1, QYR.HPAMP_2019LDN-1D	Baranwal et al. (2022)
qYRS.11	1D	244963962	*	-
qYRS.12	2A	733216778-750201766	IZM16, IZM18 , Yr1, QYr.inra_2AL.2_CampRemy, QMn.HPAMP_NarrI-2A, QLr-WorldAdult-2AL.2, QYr-WorldAdult-2AL.2	Baranwal et al. (2022), Zhang et al. (2021)
qYRS.13	2B	74203726	Lr23, QRYr2B.2, QYr-WorldAdult-2BS.1	Li, et al (2020), Zhang et al. (2021)
qYRS.14	2B	237588008-243083729	QYrsicau-2B.1	Zhang et al. (2021)
qYRS.15	2B	410189157	QYrww.wgp.2B-3	Mu, et al (2020)
qYRS.16	2B	454344609	*	-
qYRS.17	2B	647897009	*	-
qYRS.18	2B	727221588	*	-
qYRS.19	2B	743311212	QK.HPAMP_HRU-2B.2	Baranwal et al. (2022)
qYRS.20	2B	759523837-768053989	QMn.HPAMP_NarrII-2B	Baranwal et al. (2022)
qYRS.21	2B	790748970-793146869	QYrsicau-2B.1, QS.HPAMP_NarrI-2B	Baranwal et al. (2022)
qYRS.22	2D	74936166	QYr.caas-2DS_Libellulaz, QYr.wpg-2D.1 (IWA1939)	Zhang et al. (2021)
qYRS.23	2D	576290797	QK.HPAMP_NarrII-2D	Baranwal et al. (2022)
qYRS.24	2D	591603469	*	-
qYRS.25	3A	250818410	QSr.ramp-3A.7	Kumar, et al (2020)
qYRS.26	3A	565574116	*	-
qYRS.27	3A	639713075	QYr.rcrrc-3A	Tehseen et al (2022)
qYRS.28	3A	733636208-739951852	QYrCL.sicau-3AL, QLr-WorldAdult-3AL	Yao et al, (2021), Zhang et al. (2021)
qYRS.29	3B	20999249	QYrCL.sicau-3BS.2, QLr-WorldSdlg-3BS, QLR.HPAMP_2018LDN-3B	Chen et al., 2012, Zhang et al. (2021), Baranwal et al. (2022)
qYRS.32	3B	463461507	*	-
qYRS.33	3B	787853986	QYr.ramp-3B.1, Qyr.wpg_GWAS-3B.1	Kumar et al (2020)
qYRS.34	3D	339476105	YR45	Zhang et al. (2021)
qYRS.35	3D	569281482	BS00004334_51	Laura, et al (2022)
qYRS.36	4A	521603853	QYrww.wgp.4A-1	Mu, et al (2020)
qYRS.37	4A	603746204	Yr51, Yr60, IWA3756_APR, QLr-WorldSdlg-4AL	Zhang et al. (2021)
qYRS.38	4B	15149905	Ra_c26080_461, QLr-WorldAdult-4BS.1	Zhang et al. (2021)
qYRS.39	4B	66799362	EPdwGL-4B	Alemu et al, (2020)
qYRS.40	4B	138472187	*	-
qYRS.41	4D	455618789	QYr.hbaas-1DS, QLr.jki-4D.1,QLr.MAGIC_IT-4D.2	Rollar et al. (2021)
qYRS.42	5A	36021495	qYr.J, QYr-WorldAdult-5AS	Zhang et al. (2021)
qYRS.43	5A	429474426	QYr.ramp-5A.1, QLr.MAGIC_IT-5A.1	Kumar et al (2020), Rollar et al. (2021)
qYRS.44	5B	208728682	QYrPI192252.wgp-5BS	Lu et al (2014)
qYRS.45	5D	515407161	*	-
qYRS.46	5D	529525683	*	-
qYRS.47	5D	533205336	QLr-WorldSdlg-5DL	Zhang et al. (2021)
qYRS.48	6A	51769657	BS00011010_51, QDS.sicau-6A., QB.HPAMP_LDN-6A	Long et al (2019), Baranwal et al. (2022)
qYRS.49	6B	8235349	QDS.sicau-6B.1, QYr-WorldAdult-6BS	Zhang et al. (2021)
qYRS.50	6B	291067106	*	-
qYRS.51	6B	476032032-583215607	QFe.HPAMP_LDN-6B	Baranwal et al. (2022)
qYRS.52	6B	664501564	QYr.ucw-6B (IWA7257)	Zhang et al. (2021)
qYRS.53	6B	675702168	QYr.ucw‐6B (IWA7257)	Baranwal et al. (2022)
qYRS.54	7A	12800907-50346076	QYr.uga-5B_AGS2000, QLr-WorldAdult-7AS, QYR.HPAMP_2018LDN-7A	Zhang et al. (2021), Baranwal et al. (2022)
qYRS.55	7A	96563306-128909455	EPdwL*- 7A, Qyrsicau-7AS, QLR.HPAMP_2018HRU-7A.1, QK.HPAMP_LDN-7A, QP.HPAMP_LDN-7A	Alemu et al, (2020), Baranwal et al. (2022)
qYRS.56	7A	730639307	QYr.sgi-7A_Kariega	Baranwal et al. (2022)
qYRS.58	7D	353496936	*	-
